# Supplementary material for: Genome‐wide association studies reveal shared genetic haplotypes of autoimmune rheumatic and endocrine diseases with psychiatric disorders
Source: Brain Behav. 2023 Mar 16;13(4):e2955. doi: 10.1002/brb3.2955 (PMC10097071; doi:10.1002/brb3.2955)
Supplement: Supplementary file 1 — Table S1. Genetic variants, linkage disequilibrium data, and genetic haplotypes with all the included genes, for the diseases analyzed in this study. [file BRB3-13-e2955-s001.xlsx]

## Sheet: Hashimoto_EFO_0003779
Variant	Psychiatric SNP in LD with Hashimoto SNP	psychiatric trait		P-value	P-value annotation	RAF	OR	Beta	CI	Mapped gene	Reported trait	Trait(s)	Background trait(s)	Study accession	PubMed ID	First Author	Location
rs7537605				4 x 10-8		0.277	1.77	'-	[1.44-2.17]	VAV3	Hashimoto thyroiditis versus Graves' disease	autoimmune thyroid disease, Hashimoto's thyroiditis, Graves disease	'-	GCST002705	25429627	Oryoji D	1:107800465
rs17020139				3 x 10-18		NR	'-	0.2134 unit increase	[0.17-0.26]	VAV3	Hashimoto thyroiditis	Hashimoto's thyroiditis	'-	GCST90018855	34594039	Sakaue S	1:107826861
rs2476601				3 x 10-45		NR	'-	0.3308 unit decrease	[0.28-0.38]	PTPN22	Hashimoto thyroiditis	Hashimoto's thyroiditis	'-	GCST90018855	34594039	Sakaue S	1:113834946
rs4409785				8 x 10-8		0.173	1.23	'-	[1.14–1.33]	FAM76B, SESN3	Autoimmune thyroid diseases (Graves disease or Hashimoto's thyroiditis)	autoimmune thyroid disease, Hashimoto's thyroiditis, Graves disease	'-	GCST005524	22922229	Cooper JD	11:95578258
rs3184504				1 x 10-25		NR	'-	0.179 unit decrease	[0.15-0.21]	SH2B3, ATXN2	Hashimoto thyroiditis	Hashimoto's thyroiditis	'-	GCST90018855	34594039	Sakaue S	12:111446804
rs11611029				1 x 10-8		NR	'-	0.0958 unit decrease	[0.063-0.129]	RAB5B	Hashimoto thyroiditis	Hashimoto's thyroiditis	'-	GCST90018855	34594039	Sakaue S	12:55991795
rs2110451				3 x 10-8		NR	'-	0.0998 unit increase	[0.064-0.135]	CD69, GCNAP1	Hashimoto thyroiditis	Hashimoto's thyroiditis	'-	GCST90018855	34594039	Sakaue S	12:9778751
rs57348955				5 x 10-8		0.604	1.19048	'-	[1.12-1.27]	PRSS36, NDUFA3P6	Autoimmune thyroid diseases (Graves disease or Hashimoto's thyroiditis)	autoimmune thyroid disease, Hashimoto's thyroiditis, Graves disease	'-	GCST005524	22922229	Cooper JD	16:31174561
rs11889341				7 x 10-11		NR	'-	0.1245 unit increase	[0.087-0.162]	STAT4	Hashimoto thyroiditis	Hashimoto's thyroiditis	'-	GCST90018855	34594039	Sakaue S	2:191079016
rs34636506				2 x 10-14		NR	'-	0.1346 unit decrease	[0.1-0.17]	RNU6-474P, CTLA4	Hashimoto thyroiditis	Hashimoto's thyroiditis	'-	GCST90018855	34594039	Sakaue S	2:203827493
rs11571297				2 x 10-23		0.507	1.36986	'-	[1.28-1.45]	ICOS, CTLA4	Autoimmune thyroid diseases (Graves disease or Hashimoto's thyroiditis)	autoimmune thyroid disease, Hashimoto's thyroiditis, Graves disease	'-	GCST005524	22922229	Cooper JD	2:203880280
rs757024				1 x 10-8		NR	'-	0.0944 unit decrease	[0.062-0.127]	HORMAD2-AS1	Hashimoto thyroiditis	Hashimoto's thyroiditis	'-	GCST90018855	34594039	Sakaue S	22:30075690
rs11335233				1 x 10-9		NR	'-	0.1017 unit decrease	[0.069-0.135]	LPP	Hashimoto thyroiditis	Hashimoto's thyroiditis	'-	GCST90018855	34594039	Sakaue S	3:188407205
rs13093110				4 x 10-8		0.452	1.19	'-	[1.12–1.26]	LPP	Autoimmune thyroid diseases (Graves disease or Hashimoto's thyroiditis)	autoimmune thyroid disease, Hashimoto's thyroiditis, Graves disease	'-	GCST005524	22922229	Cooper JD	3:188407332
rs377413889				3 x 10-8		NR	'-	0.1575 unit decrease	[0.1-0.21]	RNU7-197P, ATP5MGP4	Hashimoto thyroiditis	Hashimoto's thyroiditis	'-	GCST90018855	34594039	Sakaue S	4:148711223
rs1993945				1 x 10-15		NR	'-	0.1347 unit increase	[0.1-0.17]	PDE8B	Hashimoto thyroiditis	Hashimoto's thyroiditis	'-	GCST90018855	34594039	Sakaue S	5:77222370
rs368679067				3 x 10-13		0.22188	'-	0.64336747 unit increase	[0.47-0.82]	HLA-L, HCG17	Hashimoto thyroiditis	Hashimoto's thyroiditis	'-	GCST90018635	34594039	Sakaue S	6:30279923
rs9271365				1 x 10-39		NR	'-	0.2531 unit increase	[0.22-0.29]	HLA-DQA1, HLA-DRB1	Hashimoto thyroiditis	Hashimoto's thyroiditis	'-	GCST90018855	34594039	Sakaue S	6:32619017
rs9277768				4 x 10-10		0.335381	'-	0.4089919 unit increase	[0.28-0.54]	HLA-DPB2, HLA-DPA3	Hashimoto thyroiditis	Hashimoto's thyroiditis	'-	GCST90018635	34594039	Sakaue S	6:33130792
rs7754251				2 x 10-9		NR	'-	0.0986 unit increase	[0.066-0.131]	BACH2	Hashimoto thyroiditis	Hashimoto's thyroiditis	'-	GCST90018855	34594039	Sakaue S	6:90279406
rs7030280				6 x 10-31		NR	'-	0.2051 unit increase	[0.17-0.24]	PTCSC2	Hashimoto thyroiditis	Hashimoto's thyroiditis	'-	GCST90018855	34594039	Sakaue S	9:97772985

## Sheet: Graves_EFO_0004237
Variant	Psychiatric SNP in LD with Graves SNP	psychiatric trait	Psychiatric SNP in LD with Graves SNP	psychiatric trait	Psychiatric SNP in LD with Graves SNP	psychiatric trait		P-value	P-value annotation	RAF	OR	Beta	CI	Mapped gene	Reported trait	Trait(s)	Background trait(s)	Study accession	PubMed ID	First Author	Location
rs7537605								4 x 10-8		0.277	1.77	'-	[1.44-2.17]	VAV3	Hashimoto thyroiditis versus Graves' disease	autoimmune thyroid disease, Hashimoto's thyroiditis, Graves disease	'-	GCST002705	25429627	Oryoji D	1:107800465
rs2476601								1 x 10-22		0.0962	1.63	'-	[1.49-1.78]	PTPN22	Autoimmune thyroid diseases (Graves disease or Hashimoto's thyroiditis)	autoimmune thyroid disease, Hashimoto's thyroiditis, Graves disease	'-	GCST005524	22922229	Cooper JD	1:113834946
rs3761959								2 x 10-13		0.4	1.23	'-	[1.17-1.30]	FCRL3	Graves' disease	Graves disease	'-	GCST001200	21841780	Chu X	1:157699488
rs2317230								2 x 10-9		0.400868	1.21496	'-	[1.140628053-1.294142861]	VDAC1P9, FCRL3	Graves' disease	Graves disease	'-	GCST90013683	32514122	Ishigaki K	1:157705207
rs1977710								2 x 10-11		0.39699	'-	0.19161403 unit increase	[0.14-0.25]	VDAC1P9, FCRL3	Graves' disease	Graves disease	'-	GCST90018627	34594039	Sakaue S	1:157723932
rs12026490								3 x 10-13		0.0647377	'-	0.42024294 unit increase	[0.31-0.53]	SLAMF6, VANGL2	Graves' disease	Graves disease	'-	GCST90018627	34594039	Sakaue S	1:160447367
rs117201373								3 x 10-13		0.0650364	1.60015	'-	[1.409976234-1.815975894]	SLAMF6, VANGL2	Graves' disease	Graves disease	'-	GCST90013683	32514122	Ishigaki K	1:160450150
rs1265883								2 x 10-18		0.1	1.34	'-	[1.25-1.43]	SLAMF6	Graves' disease	Graves disease	'-	GCST001984	23612905	Zhao SX	1:160495121
rs10821944								1 x 10-11		NR	'-	0.1566 unit decrease	[0.11-0.2]	ARID5B	Graves' disease	Graves disease	'-	GCST90018847	34594039	Sakaue S	10:62025330
rs4409785								7 x 10-9		NR	'-	0.2029 unit increase	[0.13-0.27]	FAM76B, SESN3	Graves' disease	Graves disease	'-	GCST90018847	34594039	Sakaue S	11:95578258
rs11065783								7 x 10-14		0.269047	1.33691	'-	[1.239013287-1.442540335]	LINC01405	Graves' disease	Graves disease	'-	GCST90013683	32514122	Ishigaki K	12:110958445
rs11066015								3 x 10-15		0.244839	'-	0.25901282 unit increase	[0.19-0.32]	ACAD10	Graves' disease	Graves disease	'-	GCST90018627	34594039	Sakaue S	12:111730205
rs4646776								3 x 10-15		NR	'-	0.2583 unit increase	[0.19-0.32]	ALDH2	Graves' disease	Graves disease	'-	GCST90018847	34594039	Sakaue S	12:111792215
rs12101261								7 x 10-24		0.64	1.35	'-	[1.28-1.43]	TSHR	Graves' disease	Graves disease	'-	GCST001200	21841780	Chu X	14:80984885
rs28414437								2 x 10-36		NR	'-	0.2871 unit increase	[0.24-0.33]	TSHR	Graves' disease	Graves disease	'-	GCST90018847	34594039	Sakaue S	14:80990913
rs2300519								1 x 10-38		0.38	1.54	'-	[1.44-1.64]	TSHR	Graves' disease	Graves disease	'-	GCST005526	22922229	Cooper JD	14:80992418
rs4903961								2 x 10-13		0.61287	1.26409	'-	[1.187528644-1.345587164]	TSHR	Graves' disease	Graves disease	'-	GCST90013683	32514122	Ishigaki K	14:80996305
rs1456988								5 x 10-9		0.53	1.12	'-	[1.09-1.18]	LINC01550	Graves' disease	Graves disease	'-	GCST001984	23612905	Zhao SX	14:98021670
rs9319588								1 x 10-8		0.905765	0.737325	'-	[0.664427677-0.818221096]	FBXL19-AS1	Graves' disease	Graves disease	'-	GCST90013683	32514122	Ishigaki K	16:30919662
rs8050588	rs3751855	1) Neurociticism, 2) worry, anxiety, 3) feeling tense						1 x 10-8		0.0946712	'-	0.27079466 unit increase	[0.18-0.36]	FBXL19	Graves' disease	Graves disease	'-	GCST90018627	34594039	Sakaue S	16:30926478
rs11643872								9 x 10-10		NR	'-	0.2374 unit decrease	[0.16-0.31]	SETD1A	Graves' disease	Graves disease	'-	GCST90018847	34594039	Sakaue S	16:30958165
rs57348955								4 x 10-8		0.604	1.20482	'-	[1.12-1.30]	PRSS36, NDUFA3P6	Graves' disease	Graves disease	'-	GCST005526	22922229	Cooper JD	16:31174561
rs17689159								2 x 10-11		NR	'-	0.1621 unit increase	[0.12-0.21]	LINC01229	Graves' disease	Graves disease	'-	GCST90018847	34594039	Sakaue S	16:79708493
rs623011								1 x 10-22		0.46	1.96	'-	[1.72-2.24]	CALM2P1	Thyrotoxic hypokalemic periodic paralysis and Graves disease	Graves disease, Thyrotoxic periodic paralysis	'-	GCST008365	31050781	Zhao SX	17:70263305
rs17714860								2 x 10-8		0.79	1.74	'-	[1.44-2.10]	CALM2P1	Thyrotoxic hypokalemic periodic paralysis and Graves disease	Graves disease, Thyrotoxic periodic paralysis	'-	GCST008365	31050781	Zhao SX	17:70276213
rs411079								1 x 10-10		0.67	1.64	'-	[1.40-1.91]	CALM2P1	Thyrotoxic hypokalemic periodic paralysis and Graves disease	Graves disease, Thyrotoxic periodic paralysis	'-	GCST008365	31050781	Zhao SX	17:70295230
rs7222503								6 x 10-8		0.82	1.79	'-	[1.45-2.20]	CALM2P1	Thyrotoxic hypokalemic periodic paralysis and Graves disease	Graves disease, Thyrotoxic periodic paralysis	'-	GCST008365	31050781	Zhao SX	17:70303644
rs312729								8 x 10-29		0.47	2.08	'-	[1.83-2.38]	CALM2P1	Thyrotoxic hypokalemic periodic paralysis and Graves disease	Graves disease, Thyrotoxic periodic paralysis	'-	GCST008365	31050781	Zhao SX	17:70310696
rs312691								6 x 10-24		0.46	2.02	'-	[1.77-2.31]	CALM2P1	Thyrotoxic hypokalemic periodic paralysis and Graves disease	Graves disease, Thyrotoxic periodic paralysis	'-	GCST008365	31050781	Zhao SX	17:70330197
rs12451295								2 x 10-13		0.49	1.61	'-	[1.41-1.84]	RAP1GAP2	Thyrotoxic hypokalemic periodic paralysis and Graves disease	Graves disease, Thyrotoxic periodic paralysis	'-	GCST008365	31050781	Zhao SX	17:70380682
rs16975792								4 x 10-8		0.57	1.46	'-	[1.27-1.67]	'-	Thyrotoxic hypokalemic periodic paralysis and Graves disease	Graves disease, Thyrotoxic periodic paralysis	'-	GCST008365	31050781	Zhao SX	17:70437584
rs12612769								9 x 10-9		NR	'-	0.1449 unit increase	[0.096-0.194]	STAT4	Graves' disease	Graves disease	'-	GCST90018847	34594039	Sakaue S	2:191089272
rs11571292								1 x 10-14		0.612934	1.27719	'-	[1.200332662-1.35896404]	CTLA4, RNU6-474P	Graves' disease	Graves disease	'-	GCST90013683	32514122	Ishigaki K	2:203855416
rs1024161								2 x 10-17		0.69	1.3	'-	[1.23-1.38]	RNU6-474P, CTLA4	Graves' disease	Graves disease	'-	GCST001200	21841780	Chu X	2:203857029
rs231770								5 x 10-18		0.613721	'-	0.24659915 unit increase	[0.19-0.3]	CTLA4, RNU6-474P	Graves' disease	Graves disease	'-	GCST90018627	34594039	Sakaue S	2:203864430
rs231779								4 x 10-26		NR	'-	0.2352 unit increase	[0.19-0.28]	CTLA4	Graves' disease	Graves disease	'-	GCST90018847	34594039	Sakaue S	2:203869764
rs11571297								2 x 10-23		0.507	1.36986	'-	[1.28-1.45]	ICOS, CTLA4	Autoimmune thyroid diseases (Graves disease or Hashimoto's thyroiditis)	autoimmune thyroid disease, Hashimoto's thyroiditis, Graves disease	'-	GCST005524	22922229	Cooper JD	2:203880280
rs1569723	rs12624433	1) depression 2) depressive symptoms 3) neuropsychiatric disorders 4) neuroticism	rs6131010	broad depression	rs13037326	major depressive disorder (MTAG)		2 x 10-12		NR	'-	0.1641 unit increase	[0.12-0.21]	CD40, RPL13P2	Graves' disease	Graves disease	'-	GCST90018847	34594039	Sakaue S	20:46113425
rs34544259								7 x 10-10		NR	'-	0.1406 unit increase	[0.096-0.185]	UBASH3A	Graves' disease	Graves disease	'-	GCST90018847	34594039	Sakaue S	21:42414745
rs5751536								3 x 10-8		NR	'-	0.2096 unit decrease	[0.14-0.28]	IGLV3-22, IGLV3-21	Graves' disease	Graves disease	'-	GCST90018847	34594039	Sakaue S	22:22710482
rs229527								5 x 10-20		0.71	1.23	'-	[1.19-1.3]	C1QTNF6	Graves' disease	Graves disease	'-	GCST001984	23612905	Zhao SX	22:37185445
rs2049218								5 x 10-8		0.388946	0.84102	'-	[0.790299076-0.894996529]	LPP	Graves' disease	Graves disease	'-	GCST90013683	32514122	Ishigaki K	3:188405190
rs13093110								4 x 10-8		0.452	1.19	'-	[1.12–1.26]	LPP	Autoimmune thyroid diseases (Graves disease or Hashimoto's thyroiditis)	autoimmune thyroid disease, Hashimoto's thyroiditis, Graves disease	'-	GCST005524	22922229	Cooper JD	3:188407332
rs6780858								4 x 10-13		NR	'-	0.1634 unit decrease	[0.12-0.21]	LPP	Graves' disease	Graves disease	'-	GCST90018847	34594039	Sakaue S	3:188414322
rs1352714								1 x 10-8		0.14	1.58	'-	[1.35-1.85]	DCHS2	Thyrotoxic hypokalemic periodic paralysis and Graves disease	Graves disease, Thyrotoxic periodic paralysis	'-	GCST008365	31050781	Zhao SX	4:154322452
rs6832151								1 x 10-13		0.35	1.24	'-	[1.17-1.31]	RHOH, LINC02265	Graves' disease	Graves disease	'-	GCST001200	21841780	Chu X	4:40301616
rs13136820								3 x 10-9		0.718576	'-	0.18386686 unit decrease	[0.12-0.24]	RHOH, LINC02265	Graves' disease	Graves disease	'-	GCST90018627	34594039	Sakaue S	4:40305547
rs113284964								8 x 10-9		0.720185	0.816569	'-	[0.762321679-0.874676061]	RHOH, LINC02265	Graves' disease	Graves disease	'-	GCST90013683	32514122	Ishigaki K	4:40305571
rs9355610								7 x 10-10		0.47	1.19	'-	[1.13-1.26]	MIR3939, RNASET2	Graves' disease	Graves disease	'-	GCST001200	21841780	Chu X	6:166969587
rs13210649								7 x 10-10		NR	'-	0.1354 unit increase	[0.092-0.178]	CEP43	Graves' disease	Graves disease	'-	GCST90018847	34594039	Sakaue S	6:167059705
rs3893464								2 x 10-20		0.36	1.53	'-	[1.39-1.67]	HLA-W, MICD	Graves' disease	Graves disease	'-	GCST001219	21900946	Nakabayashi K	6:29967473
rs4313034								2 x 10-15		0.83	1.67	'-	[1.47-1.90]	HLA-J, ZNRD1ASP	Graves' disease	Graves disease	'-	GCST001219	21900946	Nakabayashi K	6:30006148
rs3132613								1 x 10-13		0.25	1.43	'-	[1.30-1.57]	PRR3, ABCF1	Graves' disease	Graves disease	'-	GCST001219	21900946	Nakabayashi K	6:30569829
rs4248154								1 x 10-13		0.54	1.38	'-	[1.27-1.50]	MUC22	Graves' disease	Graves disease	'-	GCST001219	21900946	Nakabayashi K	6:31034839
rs4947296								4 x 10-51		0.14	1.77	'-	[1.65-1.91]	C6orf15, RNU6-1133P	Graves' disease	Graves disease	'-	GCST001200	21841780	Chu X	6:31090401
rs1521								2 x 10-65		0.79	1.92	'-	[1.78-2.08]	MICA, HLA-S	Graves' disease	Graves disease	'-	GCST001200	21841780	Chu X	6:31382927
rs2273017								2 x 10-22		0.51	1.53	'-	[1.40-1.66]	TSBP1-AS1, TSBP1	Graves' disease	Graves disease	'-	GCST001219	21900946	Nakabayashi K	6:32369853
rs6457617	rs9275511	Autism spectrum disorder or schizophrenia						7 x 10-33		0.45	1.4	'-	[1.32-1.48]	HLA-DQB1, MTCO3P1	Graves' disease	Graves disease	'-	GCST001200	21841780	Chu X	6:32696074
rs4345439								2 x 10-67		0.470482	'-	0.48648387 unit increase	[0.43-0.54]	HLA-DPA1	Graves' disease	Graves disease	'-	GCST90018627	34594039	Sakaue S	6:33072321
rs9357156								1 x 10-68		NR	'-	0.4396 unit increase	[0.39-0.49]	HLA-DPA1	Graves' disease	Graves disease	'-	GCST90018847	34594039	Sakaue S	6:33073296
rs2281388								2 x 10-65		0.32	1.64	'-	[1.55-1.74]	HLA-DPA2	Graves' disease	Graves disease	'-	GCST001200	21841780	Chu X	6:33092341
rs9394159								4 x 10-12		0.53	1.36	'-	[1.24-1.48]	ITPR3	Graves' disease	Graves disease	'-	GCST001219	21900946	Nakabayashi K	6:33650385
rs4713693 (T allele)	rs4713693 (C allele)	1) depressive symptoms 2) neuroticism						7 x 10-13		0.65	1.4	'-	[1.28-1.53]	MLN, LINC01016	Graves' disease	Graves disease	'-	GCST001219	21900946	Nakabayashi K	6:33850152
rs9469899								4 x 10-10		NR	'-	0.1453 unit increase	[0.1-0.191]	UHRF1BP1	Graves' disease	Graves disease	'-	GCST90018847	34594039	Sakaue S	6:34825347
rs36110421								2 x 10-8		0.0961903	'-	0.28484097 unit decrease	[0.19-0.38]	TCP11, ANKS1A	Graves' disease	Graves disease	'-	GCST90018627	34594039	Sakaue S	6:35097950
rs7754251								7 x 10-9		NR	'-	0.1312 unit increase	[0.087-0.176]	BACH2	Graves' disease	Graves disease	'-	GCST90018847	34594039	Sakaue S	6:90279406
rs860262								2 x 10-8		NR	'-	0.1373 unit decrease	[0.089-0.185]	JAZF1	Graves' disease	Graves disease	'-	GCST90018847	34594039	Sakaue S	7:28154778
rs2466028								6 x 10-10		NR	'-	0.145 unit decrease	[0.099-0.191]	CASC19, PCAT1	Graves' disease	Graves disease	'-	GCST90018847	34594039	Sakaue S	8:127188311
rs10673095								2 x 10-9		0.3471	0.81347	'-	[0.760330701-0.870324013]	CASC19, PCAT1	Graves' disease	Graves disease	'-	GCST90013683	32514122	Ishigaki K	8:127190780
rs1378902								1 x 10-9		0.341845	'-	0.17999995 unit decrease	[0.12-0.24]	PCAT1, CASC19	Graves' disease	Graves disease	'-	GCST90018627	34594039	Sakaue S	8:127198421
rs2294025								8 x 10-9		0.19	1.16	'-	[1.10-1.22]	TG	Graves' disease	Graves disease	'-	GCST001984	23612905	Zhao SX	8:133133268
rs505922								2 x 10-10		0.53	1.14	'-	[1.1-1.19]	ABO	Graves' disease	Graves disease	'-	GCST001982	23612905	Zhao SX	9:133273813
rs4826198								3 x 10-8		NR	'-	0.1628 unit increase	[0.11-0.22]	MAGT1	Graves' disease	Graves disease	'-	GCST90018847	34594039	Sakaue S	X:77849367
rs2982584								3 x 10-8		0.605331	'-	0.14501356 unit increase	[0.094-0.196]	FNDC3CP, TAF9B	Graves' disease	Graves disease	'-	GCST90018627	34594039	Sakaue S	X:78148837
rs201234360								1 x 10-21		NR	'-	0.2328 unit increase	[0.19-0.28]	P2RY10, P2RY10BP	Graves' disease	Graves disease	'-	GCST90018847	34594039	Sakaue S	X:78996283
rs201689059								8 x 10-22		0.533436	'-	0.23726337 unit decrease	[0.19-0.29]	GPR174	Graves' disease	Graves disease	'-	GCST90018627	34594039	Sakaue S	X:79152363
rs4134408								4 x 10-17		NR	0.79459	'-	[0.753083063596273-0.838385048555476]	KIF4CP, CTHRC1P1	Graves' disease	Graves disease	'-	GCST90013683	32514122	Ishigaki K	X:79238163
rs5912838								2 x 10-33		0.58	1.32	'-	[1.25-1.37]	KIF4CP, CTHRC1P1	Graves' disease	Graves disease	'-	GCST001984	23612905	Zhao SX	X:79241621

## Sheet: Graves haplotypes
Trait	Variant	Chr. region	Coordinates (GRCh38)	Risk allele	Genes inside the haplotype		Trait	Variant	Chr. region	Coordinates (GRCh38)	Risk allele	Risk allele	Genes inside the haplotype		Trait	Variant	Chr. region	Coordinates (GRCh38)	Risk allele	Genes inside the haplotype
Graves	rs8050588	16p11.2	30926478	A	FBXL19 (ENSG00000099364)		Depression	rs12624433	20q13.12	46052214	A	A	SLC12A5 (ENSG00000124140)		Graves	rs6457617	6p21.32	32696074	T	HLA-DQA2 (ENSG00000237541)
Anxiety	rs3751855	16p11.2	31079888	C	ORAI3 (ENSG00000175938)		Depression	rs13037326	20q13.12	46063959	T	T	NCOA5 (ENSG00000124160)		Autism spectrum disorder or schizophrenia	rs9275511	6p21.32	32706552	A	HLA-DQB2 (ENSG00000232629)
Haplotype frequency ALL				0.43	SETD1A (ENSG00000099381)		Depression	rs6131010	20q13.12	46095666	G				Graves	rs4713693	6p21.31	33850152	T	HLA-DOB (ENSG00000241106)
Haplotype frequency EUROPEANS				0.34	HSD3B7 (ENSG00000099377)		Graves	rs1569723	20q13.12	46113425	A	A			Haplotype frequency ALL				0.29	ENSG00000250264
					STX1B (ENSG00000099365)		Haplotype frequency ALL					0.018			Haplotype frequency EUROPEANS				0.28	TAP2 (ENSG00000204267)
					STX4 (ENSG00000103496)		Haplotype frequency EUROPEANS					0.0268								PSMB8 (ENSG00000204264)
					ZNF668 (ENSG00000167394)															PSMB9 (ENSG00000240065)
					ZNF646 (ENSG00000167395)															TAP1 (ENSG00000168394)
																				HLA-DMB (ENSG00000242574)
																				ENSG00000248993
																				HLA-DMA (ENSG00000204257)
																				BRD2 (ENSG00000204256)
																				HLA-DOA (ENSG00000204252)
																				HLA-DPA1 (ENSG00000231389)
																				HLA-DPB1 (ENSG00000223865)
																				COL11A2 (ENSG00000204248)
																				RXRB (ENSG00000204231)
																				SLC39A7 (ENSG00000112473)
																				HSD17B8 (ENSG00000204228)
																				RING1 (ENSG00000204227)
																				VPS52 (ENSG00000223501)
																				RPS18 (ENSG00000231500)
																				B3GALT4 (ENSG00000235863)
																				WDR46 (ENSG00000227057)
																				PFDN6 (ENSG00000204220)
																				RGL2 (ENSG00000237441)
																				TAPBP (ENSG00000231925)
																				ZBTB22 (ENSG00000236104)
																				DAXX (ENSG00000204209)
																				ENSG00000285064
																				SMIM40 (ENSG00000286920)
																				KIFC1 (ENSG00000237649)
																				PHF1 (ENSG00000112511)
																				CUTA (ENSG00000112514)
																				SYNGAP1 (ENSG00000197283)
																				ZBTB9 (ENSG00000213588)
																				BAK1 (ENSG00000030110)
																				ITPR3 (ENSG00000096433)
																				UQCC2 (ENSG00000137288)
																				IP6K3 (ENSG00000161896)
																				LEMD2 (ENSG00000161904)
																				MLN (ENSG00000096395)

## Sheet: DM type 1_MONDO_0005147
Variant	Psychiatric SNP in LD with Type 1 DM	psychiatric trait	Psychiatric SNP in LD with Type 1 DM	psychiatric trait	Psychiatric SNP in LD with Type 1 DM	psychiatric trait	Psychiatric SNP in LD with Type 1 DM	psychiatric trait	Psychiatric SNP in LD with Type 1 DM	psychiatric trait		P-value	P-value annotation	RAF	OR	Beta	CI	Mapped gene	Reported trait	Trait(s)	Background trait(s)	Study accession	PubMed ID	First Author	Location
rs6679677												1 x 10-40		NR	'-	'-	'-	RSBN1, PHTF1	Type 1 diabetes	type 1 diabetes mellitus	'-	GCST000258	18978792	Cooper JD	1:113761186
rs2476601												2 x 10-111		NR	2	'-	[NR]	PTPN22	Type 1 diabetes	type 1 diabetes mellitus	'-	GCST001191	21829393	Plagnol V	1:113834946
rs2358994												2 x 10-11		NR	1.8688	'-	'-	BCL2L15, AP4B1-AS1	Type 1 diabetes and autoimmune thyroid diseases	autoimmune thyroid disease, type 1 diabetes mellitus	'-	GCST002876	25936594	Tomer Y	1:113886839
rs2641348												2 x 10-8		0.107	1.113	'-	'-	ADAM30	Type 1 diabetes	type 1 diabetes mellitus	'-	GCST90013445	34127860	Robertson CC	1:119895261
rs1493696												8 x 10-9		0.13231	'-	0.12832591 unit increase	[0.085-0.172]	NOTCH2	Type 1 diabetes	type 1 diabetes mellitus	'-	GCST90014023	34012112	Chiou J	1:119962909
rs2229238												1 x 10-12		0.813	0.896	'-	'-	IL6R	Type 1 diabetes	type 1 diabetes mellitus	'-	GCST90013445	34127860	Robertson CC	1:154465420
rs857786												6 x 10-9		NR	1.322	'-	[1.203-1.452]	OR10AA1P, MNDA	Type 1 diabetes with low genetic risk score	type 1 diabetes mellitus	'-	GCST90000181	34302048	Qu HQ	1:158815304
rs78037977												2 x 10-9		0.124	0.884	'-	'-	SLC25A38P1, FASLG	Type 1 diabetes	type 1 diabetes mellitus	'-	GCST90013445	34127860	Robertson CC	1:172746562
rs2816313												5 x 10-9		0.719	1.09	'-	'-	RGS1	Type 1 diabetes	type 1 diabetes mellitus	'-	GCST90013445	34127860	Robertson CC	1:192570207
rs570794153												4 x 10-11		0.139675	'-	0.14543974 unit decrease	[0.1-0.19]	ATP6V1G3, PTPRC	Type 1 diabetes	type 1 diabetes mellitus	'-	GCST90014023	34012112	Chiou J	1:198629260
rs6691977												4 x 10-8		0.19	1.13	'-	'-	CAMSAP2	Type 1 diabetes	type 1 diabetes mellitus	'-	GCST005536	25751624	Onengut-Gumuscu S	1:200845831
rs3024505												5 x 10-10		NR	1.2	'-	[NR]	IL10, Y_RNA	Type 1 diabetes	type 1 diabetes mellitus	'-	GCST001191	21829393	Plagnol V	1:206766559
rs12128789												4 x 10-9		0.131779	'-	0.12696852 unit increase	[0.085-0.169]	LINC02773, BATF3	Type 1 diabetes	type 1 diabetes mellitus	'-	GCST90014023	34012112	Chiou J	1:212679490
rs11120029												2 x 10-8		0.147	1.102	'-	'-	TATDN3	Type 1 diabetes	type 1 diabetes mellitus	'-	GCST90013445	34127860	Robertson CC	1:212796238
rs10751776												3 x 10-8		0.509915	'-	0.07814535 unit increase	[0.051-0.106]	MIR4425, RUNX3	Type 1 diabetes	type 1 diabetes mellitus	'-	GCST90014023	34012112	Chiou J	1:24970252
rs574384												2 x 10-8		0.894668	'-	0.13360222 unit decrease	[0.087-0.18]	PSMB2	Type 1 diabetes	type 1 diabetes mellitus	'-	GCST90014023	34012112	Chiou J	1:35622060
rs12742756												4 x 10-8		0.428204	'-	0.08310696 unit decrease	[0.054-0.113]	INPP5B	Type 1 diabetes	type 1 diabetes mellitus	'-	GCST90014023	34012112	Chiou J	1:37881745
rs2269247												1 x 10-10		0.18	1.17	'-	[1.12-1.23]	PGM1	Type 1 diabetes	type 1 diabetes mellitus	'-	GCST010681	32005708	Forgetta V	1:63641613
rs855330												5 x 10-11		0.259422	'-	0.111207716 unit increase	[0.078-0.144]	PGM1	Type 1 diabetes	type 1 diabetes mellitus	'-	GCST90014023	34012112	Chiou J	1:63648218
rs11580078												8 x 10-11		0.43	'-	'-	'-	IL23R, C1orf141	Pediatric autoimmune diseases	autoimmune thyroid disease, Common variable immunodeficiency, type 1 diabetes mellitus, ankylosing spondylitis, psoriasis, celiac disease, ulcerative colitis, Crohn's disease, autoimmune disease, juvenile idiopathic arthritis, systemic lupus erythematosus	'-	GCST003097	26301688	Li YR	1:67203951
rs2066363												8 x 10-11		0.34	'-	'-	'-	ADGRL2	Pediatric autoimmune diseases	autoimmune thyroid disease, Common variable immunodeficiency, type 1 diabetes mellitus, ankylosing spondylitis, psoriasis, celiac disease, ulcerative colitis, Crohn's disease, autoimmune disease, juvenile idiopathic arthritis, systemic lupus erythematosus	'-	GCST003097	26301688	Li YR	1:81771892
rs34090353												1 x 10-8		0.361	1.078	'-	'-	RPAP2	Type 1 diabetes	type 1 diabetes mellitus	'-	GCST90013445	34127860	Robertson CC	1:92358141
rs7903146												1 x 10-14		NR	'-	0.1668 unit increase	[0.12-0.21]	TCF7L2	Type 1 diabetes	type 1 diabetes mellitus	'-	GCST90018925	34594039	Sakaue S	10:112998590
rs722988												3 x 10-15		0.367	1.108	'-	'-	IATPR, NRP1	Type 1 diabetes	type 1 diabetes mellitus	'-	GCST90013445	34127860	Robertson CC	10:33137219
rs7100025												8 x 10-11		0.34	'-	'-	'-	LINC00993	Pediatric autoimmune diseases	autoimmune thyroid disease, Common variable immunodeficiency, type 1 diabetes mellitus, ankylosing spondylitis, psoriasis, celiac disease, ulcerative colitis, Crohn's disease, autoimmune disease, juvenile idiopathic arthritis, systemic lupus erythematosus	'-	GCST003097	26301688	Li YR	10:37303610
rs61839660												3 x 10-39		0.9	1.6129	'-	'-	IL2RA	Type 1 diabetes	type 1 diabetes mellitus	'-	GCST005536	25751624	Onengut-Gumuscu S	10:6052734
rs12722495												1 x 10-38		NR	1.61	'-	[NR]	IL2RA	Type 1 diabetes	type 1 diabetes mellitus	'-	GCST001191	21829393	Plagnol V	10:6055320
rs706779												3 x 10-8		NR	'-	0.0963 unit decrease	[0.062-0.13]	IL2RA	Type 1 diabetes	type 1 diabetes mellitus	'-	GCST90018925	34594039	Sakaue S	10:6056861
rs706778												6 x 10-9		0.41	'-	'-	'-	IL2RA	Pediatric autoimmune diseases	autoimmune thyroid disease, Common variable immunodeficiency, type 1 diabetes mellitus, ankylosing spondylitis, psoriasis, celiac disease, ulcerative colitis, Crohn's disease, autoimmune disease, juvenile idiopathic arthritis, systemic lupus erythematosus	'-	GCST003097	26301688	Li YR	10:6056986
rs10795791												6 x 10-11	(conditioned rs61839660)	0.41	1.16	'-	'-	RPL32P23, IL2RA	Type 1 diabetes	type 1 diabetes mellitus	'-	GCST005536	25751624	Onengut-Gumuscu S	10:6066377
rs12251307												1 x 10-13		NR	'-	'-	'-	RBM17, RPL32P23	Type 1 diabetes	type 1 diabetes mellitus	'-	GCST000392	19430480	Barrett JC	10:6081532
rs41295121												5 x 10-8	(conditioned rs61839660, rs10795791)	0.99	2.04082	'-	'-	RPL32P23, RBM17	Type 1 diabetes	type 1 diabetes mellitus	'-	GCST005536	25751624	Onengut-Gumuscu S	10:6087680
rs1983890												3 x 10-8		0.642	1.23024	'-	[1.14396450049362-1.32301382549448]	PFKFB3, RBM17	Latent autoimmune diabetes	latent autoimmune diabetes in adults	'-	GCST007245	30254083	Cousminer DL	10:6136651
rs10822050												8 x 10-11		0.39	'-	'-	'-	ALDH7A1P4	Pediatric autoimmune diseases	autoimmune thyroid disease, Common variable immunodeficiency, type 1 diabetes mellitus, ankylosing spondylitis, psoriasis, celiac disease, ulcerative colitis, Crohn's disease, autoimmune disease, juvenile idiopathic arthritis, systemic lupus erythematosus	'-	GCST003097	26301688	Li YR	10:62679011
rs947474												4 x 10-9		0.19	1.1	'-	[1.03-1.18]	LINC02649	Type 1 diabetes	type 1 diabetes mellitus	'-	GCST000258	18978792	Cooper JD	10:6348488
rs78325861												2 x 10-11		0.039037	'-	0.2820823 unit decrease	[0.2-0.36]	PRF1, ADAMTS14	Type 1 diabetes	type 1 diabetes mellitus	'-	GCST90014023	34012112	Chiou J	10:70618733
rs1250563												1 x 10-8		0.29	'-	'-	'-	ZMIZ1	Pediatric autoimmune diseases	autoimmune thyroid disease, Common variable immunodeficiency, type 1 diabetes mellitus, ankylosing spondylitis, psoriasis, celiac disease, ulcerative colitis, Crohn's disease, autoimmune disease, juvenile idiopathic arthritis, systemic lupus erythematosus	'-	GCST003097	26301688	Li YR	10:79287626
rs3802604												2 x 10-8		0.38	1.24	'-	[1.15-1.33]	GATA3	Type 1 diabetes	type 1 diabetes mellitus	'-	GCST008377	31152121	Zhu M	10:8060309
rs537544												9 x 10-9		0.615565	'-	0.08641077 unit decrease	[0.057-0.116]	GATA3	Type 1 diabetes	type 1 diabetes mellitus	'-	GCST90014023	34012112	Chiou J	10:8066419
rs10509540												1 x 10-28		0.71	1.33	'-	[1.25-1.43]	RNLS	Type 1 diabetes	type 1 diabetes mellitus	'-	GCST000392	19430480	Barrett JC	10:88263276
rs12416116												4 x 10-15		0.72	1.17647	'-	'-	RNLS	Type 1 diabetes	type 1 diabetes mellitus	'-	GCST005536	25751624	Onengut-Gumuscu S	10:88275897
rs1332099												9 x 10-11		0.46	'-	'-	'-	NKX2-3, SLC25A28	Pediatric autoimmune diseases	autoimmune thyroid disease, Common variable immunodeficiency, type 1 diabetes mellitus, ankylosing spondylitis, psoriasis, celiac disease, ulcerative colitis, Crohn's disease, autoimmune disease, juvenile idiopathic arthritis, systemic lupus erythematosus	'-	GCST003097	26301688	Li YR	10:99538694
rs607703												1 x 10-10		0.484409	'-	0.09201457 unit increase	[0.064-0.12]	FLI1	Type 1 diabetes	type 1 diabetes mellitus	'-	GCST90014023	34012112	Chiou J	11:128734279
rs605093												4 x 10-9		0.47	1.077	'-	'-	FLI1	Type 1 diabetes	type 1 diabetes mellitus	'-	GCST90013445	34127860	Robertson CC	11:128734337
rs78896587												1 x 10-9		'-	'-	0.20937194 unit decrease	[0.14-0.28]	IGF2, H19	Type 1 diabetes	type 1 diabetes mellitus	'-	GCST90000529	33830302	Inshaw JRJ	11:2055620
rs4366464												1 x 10-9		'-	'-	0.403326 unit increase	[0.27-0.53]	INS-IGF2, IGF2-AS	Type 1 diabetes	type 1 diabetes mellitus	'-	GCST90000529	33830302	Inshaw JRJ	11:2143569
rs17885785												8 x 10-11		0.2	'-	'-	'-	IGF2-AS, INS-IGF2	Pediatric autoimmune diseases	autoimmune thyroid disease, Common variable immunodeficiency, type 1 diabetes mellitus, ankylosing spondylitis, psoriasis, celiac disease, ulcerative colitis, Crohn's disease, autoimmune disease, juvenile idiopathic arthritis, systemic lupus erythematosus	'-	GCST003097	26301688	Li YR	11:2146620
rs1004446												3 x 10-23		NR	1.4	'-	[NR]	INS-IGF2	Type 1 diabetes	type 1 diabetes mellitus	'-	GCST001191	21829393	Plagnol V	11:2148913
rs3842753												8 x 10-44		NR	'-	0.3085 unit increase	[0.26-0.35]	INS-IGF2, INS	Type 1 diabetes	type 1 diabetes mellitus	'-	GCST90018925	34594039	Sakaue S	11:2159830
rs689												5 x 10-196		NR	'-	'-	'-	INS, INS-IGF2	Type 1 diabetes	type 1 diabetes mellitus	'-	GCST001191	21829393	Plagnol V	11:2160994
rs3842727												1 x 10-13		0.26	1.53	'-	[1.37–1.72]	TH, INS	Type 1 diabetes	type 1 diabetes mellitus	'-	GCST009916	30659077	Onengut-Gumuscu S	11:2163618
rs4929965												2 x 10-31		'-	'-	0.36365113 unit increase	[0.3-0.42]	MIR4686, ASCL2	Type 1 diabetes	type 1 diabetes mellitus	'-	GCST90000529	33830302	Inshaw JRJ	11:2176056
rs72853903												6 x 10-10	(conditioned on rs689)	0.62	1.17647	'-	'-	MIR4686, ASCL2	Type 1 diabetes	type 1 diabetes mellitus	'-	GCST005536	25751624	Onengut-Gumuscu S	11:2177435
rs7111341												4 x 10-48		NR	'-	'-	'-	MIR4686, ASCL2	Type 1 diabetes	type 1 diabetes mellitus	'-	GCST000392	19430480	Barrett JC	11:2191936
rs5790666												8 x 10-9		NR	2.32	'-	[1.65-3.26]	BDNF, CBX3P1	Fulminant type 1 diabetes	type 1 diabetes mellitus	'-	GCST007433	30552108	Kawabata Y	11:27778324
rs2237897												2 x 10-8		0.391598	'-	0.24306235 unit decrease	[0.16-0.33]	KCNQ1	Type 1 diabetes	type 1 diabetes mellitus	'-	GCST90018705	34594039	Sakaue S	11:2837316
rs140215710												4 x 10-8		0.010339	'-	0.412643 unit increase	[0.27-0.56]	CDKN1C, KCNQ1DN	Type 1 diabetes	type 1 diabetes mellitus	'-	GCST90014023	34012112	Chiou J	11:2881830
rs11033048												2 x 10-10		0.366	1.091	'-	'-	SLC1A2	Type 1 diabetes	type 1 diabetes mellitus	'-	GCST90013445	34127860	Robertson CC	11:35267496
rs79538630												1 x 10-9		0.035	1.213	'-	'-	SLC15A3, CD6	Type 1 diabetes	type 1 diabetes mellitus	'-	GCST90013445	34127860	Robertson CC	11:60961822
rs968567												8 x 10-9		0.177	0.903	'-	'-	FADS2, FADS1	Type 1 diabetes	type 1 diabetes mellitus	'-	GCST90013445	34127860	Robertson CC	11:61828092
rs645078												3 x 10-9		0.385	0.925	'-	'-	RPS6KA4	Type 1 diabetes	type 1 diabetes mellitus	'-	GCST90013445	34127860	Robertson CC	11:64367826
rs7936434												4 x 10-8		0.464277	'-	0.07692268 unit increase	[0.05-0.104]	EMSY, LINC02757	Type 1 diabetes	type 1 diabetes mellitus	'-	GCST90014023	34012112	Chiou J	11:76582761
rs1265564												1 x 10-16		NR	1.45	'-	[1.28-1.67]	CUX2	Type 1 diabetes	type 1 diabetes mellitus	'-	GCST001394	22293688	Huang J	12:111270654
rs3184504												2 x 10-38		NR	1.3	'-	[NR]	SH2B3, ATXN2	Type 1 diabetes	type 1 diabetes mellitus	'-	GCST001191	21829393	Plagnol V	12:111446804
rs653178												2 x 10-44		0.48	1.3	'-	'-	ATXN2	Type 1 diabetes	type 1 diabetes mellitus	'-	GCST005536	25751624	Onengut-Gumuscu S	12:111569952
rs17696736												6 x 10-18		NR	'-	'-	'-	NAA25	Type 1 diabetes	type 1 diabetes mellitus	'-	GCST000258	18978792	Cooper JD	12:112049014
rs17466626												3 x 10-10		0.02	'-	'-	'-	LRRK2	Pediatric autoimmune diseases	autoimmune thyroid disease, Common variable immunodeficiency, type 1 diabetes mellitus, ankylosing spondylitis, psoriasis, celiac disease, ulcerative colitis, Crohn's disease, autoimmune disease, juvenile idiopathic arthritis, systemic lupus erythematosus	'-	GCST003097	26301688	Li YR	12:40366829
rs7313065												3 x 10-9		0.162	1.101	'-	'-	SPRYD3	Type 1 diabetes	type 1 diabetes mellitus	'-	GCST90013445	34127860	Robertson CC	12:53077434
rs11170445												8 x 10-9		NR	1.96	'-	[1.56-2.46]	HIGD1AP1, EIF4A1P4	Fulminant type 1 diabetes	type 1 diabetes mellitus	'-	GCST007433	30552108	Kawabata Y	12:53151908
rs705699												7 x 10-20		0.26	1.46	'-	[1.34-1.58]	RAB5B	Type 1 diabetes	type 1 diabetes mellitus	'-	GCST008377	31152121	Zhu M	12:55991020
rs1689510	rs4622308	Anorexia nervosa										4 x 10-9		0.31	'-	'-	'-	SUOX	Pediatric autoimmune diseases	autoimmune thyroid disease, Common variable immunodeficiency, type 1 diabetes mellitus, ankylosing spondylitis, psoriasis, celiac disease, ulcerative colitis, Crohn's disease, autoimmune disease, juvenile idiopathic arthritis, systemic lupus erythematosus	'-	GCST003097	26301688	Li YR	12:56002984
rs1701704	rs7302200	schizophrenia, cognitive ability or years of educational attainment (pleiotropy)										5 x 10-18		NR	1.25	'-	[NR]	IKZF4	Type 1 diabetes	type 1 diabetes mellitus	'-	GCST001191	21829393	Plagnol V	12:56018703
rs705705	rs7302200	schizophrenia, cognitive ability or years of educational attainment (pleiotropy)										4 x 10-32		0.34	1.25	'-	'-	RPS26	Type 1 diabetes	type 1 diabetes mellitus	'-	GCST005536	25751624	Onengut-Gumuscu S	12:56041720
rs10876866	rs7302200	schizophrenia, cognitive ability or years of educational attainment (pleiotropy)										3 x 10-8		NR	'-	0.1105 unit increase	[0.071-0.15]	RPS26, ERBB3	Type 1 diabetes	type 1 diabetes mellitus	'-	GCST90018925	34594039	Sakaue S	12:56051582
rs11171739												1 x 10-11		0.42	1.34	'-	[1.17-1.54]	ERBB3	Type 1 diabetes	type 1 diabetes mellitus	'-	GCST000043	17554300	Wellcome Trust Case Control Consortium	12:56076841
rs2292239												3 x 10-27		NR	1.3	'-	[NR]	ERBB3	Type 1 diabetes	type 1 diabetes mellitus	'-	GCST001191	21829393	Plagnol V	12:56088396
rs1805731												4 x 10-8		0.389	1.073	'-	'-	M6PR	Type 1 diabetes	type 1 diabetes mellitus	'-	GCST90013445	34127860	Robertson CC	12:8942630
rs7301381												5 x 10-11		0.463691	'-	0.09358772 unit decrease	[0.066-0.122]	KLRG1	Type 1 diabetes	type 1 diabetes mellitus	'-	GCST90014023	34012112	Chiou J	12:8971336
rs3764021												5 x 10-8		0.47	1.57	'-	[1.38-1.79]	CLEC2D	Type 1 diabetes	type 1 diabetes mellitus	'-	GCST000043	17554300	Wellcome Trust Case Control Consortium	12:9681032
rs4763879												2 x 10-11		0.37	1.09	'-	[1.02-1.16]	CD69	Type 1 diabetes	type 1 diabetes mellitus	'-	GCST000392	19430480	Barrett JC	12:9757568
rs74537115												5 x 10-9		0.141	1.109	'-	'-	LINC02341	Type 1 diabetes	type 1 diabetes mellitus	'-	GCST90013445	34127860	Robertson CC	13:42343795
rs238265												2 x 10-9		0.695162	'-	0.09082453 unit decrease	[0.061-0.121]	LINC02341	Type 1 diabetes	type 1 diabetes mellitus	'-	GCST90014023	34012112	Chiou J	13:42356523
rs539514												6 x 10-11		0.5	1.43	'-	[NR]	LMO7	Type 1 diabetes	type 1 diabetes mellitus	'-	GCST001255	21980299	Bradfield JP	13:75752146
rs9585056												3 x 10-8		0.24	1.12	'-	'-	TM9SF2, CCR12P	Type 1 diabetes	type 1 diabetes mellitus	'-	GCST005536	25751624	Onengut-Gumuscu S	13:99429512
rs941576												1 x 10-10		0.57	1.11	'-	[1.06-1.16]	MEG3	Type 1 diabetes	type 1 diabetes mellitus	'-	GCST000539	19966805	Wallace C	14:100839708
rs56994090												1 x 10-11		0.59	1.13636	'-	'-	MEG3	Type 1 diabetes	type 1 diabetes mellitus	'-	GCST005536	25751624	Onengut-Gumuscu S	14:100840110
rs911263												3 x 10-8		0.71	1.083	'-	'-	RAD51B	Type 1 diabetes	type 1 diabetes mellitus	'-	GCST90013445	34127860	Robertson CC	14:68286876
rs1465788												2 x 10-12		0.71	1.16	'-	[1.10-1.25]	ZFP36L1, MAGOH3P	Type 1 diabetes	type 1 diabetes mellitus	'-	GCST000392	19430480	Barrett JC	14:68796882
rs1456988												3 x 10-8		0.27	1.12	'-	'-	LINC01550	Type 1 diabetes	type 1 diabetes mellitus	'-	GCST005536	25751624	Onengut-Gumuscu S	14:98021670
rs4900384												4 x 10-9		0.29	1.09	'-	[1.02-1.16]	LINC01550	Type 1 diabetes	type 1 diabetes mellitus	'-	GCST000392	19430480	Barrett JC	14:98032614
rs72727394	rs56059718	major depressive disorder										4 x 10-10		0.19	1.15	'-	'-	RASGRP1	Type 1 diabetes	type 1 diabetes mellitus	'-	GCST005536	25751624	Onengut-Gumuscu S	15:38554821
rs72743477												8 x 10-11		0.21	'-	'-	'-	SMAD3	Pediatric autoimmune diseases	autoimmune thyroid disease, Common variable immunodeficiency, type 1 diabetes mellitus, ankylosing spondylitis, psoriasis, celiac disease, ulcerative colitis, Crohn's disease, autoimmune disease, juvenile idiopathic arthritis, systemic lupus erythematosus	'-	GCST003097	26301688	Li YR	15:67171953
rs34593439												9 x 10-14		0.9	1.28205	'-	'-	CTSH	Type 1 diabetes	type 1 diabetes mellitus	'-	GCST005536	25751624	Onengut-Gumuscu S	15:78942615
rs3825932												3 x 10-15		0.68	1.16	'-	[1.10-1.22]	CTSH	Type 1 diabetes	type 1 diabetes mellitus	'-	GCST000258	18978792	Cooper JD	15:78943104
rs7167984												3 x 10-8		NR	'-	0.1262 unit decrease	[0.082-0.171]	SEPHS1P2, RGMA	Type 1 diabetes	type 1 diabetes mellitus	'-	GCST90018925	34594039	Sakaue S	15:93288838
rs12708716												3 x 10-18		0.68	1.23	'-	[1.16-1.30]	CLEC16A	Type 1 diabetes	type 1 diabetes mellitus	'-	GCST000038	17554260	Todd JA	16:11086016
rs12927355												3 x 10-22		0.68	1.21951	'-	'-	CLEC16A	Type 1 diabetes	type 1 diabetes mellitus	'-	GCST005536	25751624	Onengut-Gumuscu S	16:11100914
rs2903692												7 x 10-11		0.62	1.54	'-	[1.32-1.79]	CLEC16A	Type 1 diabetes	type 1 diabetes mellitus	'-	GCST000054	17632545	Hakonarson H	16:11144926
rs193778												4 x 10-10		0.25	1.14	'-	'-	RMI2	Type 1 diabetes	type 1 diabetes mellitus	'-	GCST005536	25751624	Onengut-Gumuscu S	16:11257354
rs4238595												2 x 10-11		0.687	0.912	'-	'-	GP2, UMOD	Type 1 diabetes	type 1 diabetes mellitus	'-	GCST90013445	34127860	Robertson CC	16:20331769
rs12598357												4 x 10-9		0.39	'-	'-	'-	NPIPB6, SBK1	Pediatric autoimmune diseases	autoimmune thyroid disease, Common variable immunodeficiency, type 1 diabetes mellitus, ankylosing spondylitis, psoriasis, celiac disease, ulcerative colitis, Crohn's disease, autoimmune disease, juvenile idiopathic arthritis, systemic lupus erythematosus	'-	GCST003097	26301688	Li YR	16:28329624
rs151234												5 x 10-11		0.12	1.19	'-	'-	CLN3	Type 1 diabetes	type 1 diabetes mellitus	'-	GCST005536	25751624	Onengut-Gumuscu S	16:28494339
rs4788084	rs3888190	bipolar disorder or body mass index	rs151181	bipolar disorder or body mass index								3 x 10-13		0.42	1.09	'-	[1.02-1.16]	IL27, NUPR1	Type 1 diabetes	type 1 diabetes mellitus	'-	GCST000392	19430480	Barrett JC	16:28528527
rs77150043												6 x 10-9		0.23	'-	'-	'-	ADCY7	Pediatric autoimmune diseases	autoimmune thyroid disease, Common variable immunodeficiency, type 1 diabetes mellitus, ankylosing spondylitis, psoriasis, celiac disease, ulcerative colitis, Crohn's disease, autoimmune disease, juvenile idiopathic arthritis, systemic lupus erythematosus	'-	GCST003097	26301688	Li YR	16:50270338
rs117372389												8 x 10-11		0.02	'-	'-	'-	NKD1	Pediatric autoimmune diseases	autoimmune thyroid disease, Common variable immunodeficiency, type 1 diabetes mellitus, ankylosing spondylitis, psoriasis, celiac disease, ulcerative colitis, Crohn's disease, autoimmune disease, juvenile idiopathic arthritis, systemic lupus erythematosus	'-	GCST003097	26301688	Li YR	16:50634166
rs113935429												1 x 10-8		NR	'-	0.1044 unit increase	[0.069-0.14]	FTO	Type 1 diabetes	type 1 diabetes mellitus	'-	GCST90018925	34594039	Sakaue S	16:53788258
rs72802342												6 x 10-10		'-	'-	0.2877386 unit increase	[0.2-0.38]	CTRB2, ZFP1	Type 1 diabetes	type 1 diabetes mellitus	'-	GCST90000529	33830302	Inshaw JRJ	16:75200974
rs7202877												3 x 10-15		0.1	1.28	'-	[1.17-1.41]	CTRB2, CTRB1	Type 1 diabetes	type 1 diabetes mellitus	'-	GCST000392	19430480	Barrett JC	16:75213347
rs8056814												3 x 10-19		0.07	1.32	'-	'-	CTRB2, CTRB1	Type 1 diabetes	type 1 diabetes mellitus	'-	GCST005536	25751624	Onengut-Gumuscu S	16:75218429
rs8046043												2 x 10-8		0.391629	'-	0.08458667 unit decrease	[0.055-0.114]	'-	Type 1 diabetes	type 1 diabetes mellitus	'-	GCST90014023	34012112	Chiou J	16:80250127
rs2941522												7 x 10-9		0.575	'-	0.069 unit decrease	[0.045-0.093]	GRB7, IKZF3	Type 1 diabetes (age at diagnosis)	age at diagnosis, type 1 diabetes mellitus	'-	GCST011773	33179336	Syreeni A	17:39754115
rs12453507												1 x 10-8		0.51	1.11111	'-	'-	GSDMB, ZPBP2	Type 1 diabetes	type 1 diabetes mellitus	'-	GCST005536	25751624	Onengut-Gumuscu S	17:39896954
rs2290400												6 x 10-13		0.5	1.15	'-	[1.08-1.22]	GSDMB	Type 1 diabetes	type 1 diabetes mellitus	'-	GCST000392	19430480	Barrett JC	17:39909987
rs56380902												1 x 10-8		0.44	1.35	'-	[1.22–1.50]	GSDMB	Type 1 diabetes	type 1 diabetes mellitus	'-	GCST009916	30659077	Onengut-Gumuscu S	17:39910119
rs7221109												1 x 10-9		0.65	1.05	'-	[0.99-1.12]	CCR7, SMARCE1	Type 1 diabetes	type 1 diabetes mellitus	'-	GCST000392	19430480	Barrett JC	17:40614034
rs1052553	rs199503	schizophrenia vs autism spectrum disorder										2 x 10-15		0.232	0.879	'-	'-	MAPT	Type 1 diabetes	type 1 diabetes mellitus	'-	GCST90013445	34127860	Robertson CC	17:45996523
rs11651753												1 x 10-9		0.41983	'-	0.08688845 unit decrease	[0.059-0.115]	PNPO, PRR15L	Type 1 diabetes	type 1 diabetes mellitus	'-	GCST90014023	34012112	Chiou J	17:47951723
rs2597169												3 x 10-9		0.348	1.081	'-	'-	PRR15L	Type 1 diabetes	type 1 diabetes mellitus	'-	GCST90013445	34127860	Robertson CC	17:47956725
rs57209021												4 x 10-8		0.225582	'-	0.1006932 unit increase	[0.065-0.137]	ARHGAP27P2, RDM1P3	Type 1 diabetes	type 1 diabetes mellitus	'-	GCST90014023	34012112	Chiou J	17:68168777
rs61759532												2 x 10-10		0.234556	'-	0.11837882 unit increase	[0.082-0.155]	ACAP1	Type 1 diabetes	type 1 diabetes mellitus	'-	GCST90014023	34012112	Chiou J	17:7337072
rs2847278												1 x 10-9		NR	'-	0.1554 unit decrease	[0.11-0.21]	LINC01882, PTPN2	Type 1 diabetes	type 1 diabetes mellitus	'-	GCST90018925	34594039	Sakaue S	18:12778716
rs2542151												1 x 10-14		0.16	1.3	'-	[1.22-1.40]	PTPN2, LINC01882	Type 1 diabetes	type 1 diabetes mellitus	'-	GCST000038	17554260	Todd JA	18:12779948
rs1893217												1 x 10-15		0.16	1.21	'-	'-	PTPN2	Type 1 diabetes	type 1 diabetes mellitus	'-	GCST005536	25751624	Onengut-Gumuscu S	18:12809341
rs1615504												2 x 10-11		0.47	1.13	'-	'-	CD226	Type 1 diabetes	type 1 diabetes mellitus	'-	GCST005536	25751624	Onengut-Gumuscu S	18:69859408
rs763361												1 x 10-9		NR	1.12	'-	[NR]	CD226	Type 1 diabetes	type 1 diabetes mellitus	'-	GCST001191	21829393	Plagnol V	18:69864406
rs34536443												4 x 10-15		0.96	1.49254	'-	'-	TYK2	Type 1 diabetes	type 1 diabetes mellitus	'-	GCST005536	25751624	Onengut-Gumuscu S	19:10352442
rs2304256												1 x 10-10		NR	'-	'-	'-	TYK2	Type 1 diabetes	type 1 diabetes mellitus	'-	GCST001191	21829393	Plagnol V	19:10364976
rs425105												3 x 10-11		0.84	1.16	'-	[1.08-1.27]	PRKD2	Type 1 diabetes	type 1 diabetes mellitus	'-	GCST000392	19430480	Barrett JC	19:46705224
rs402072												5 x 10-8		0.84	1.14943	'-	'-	PRKD2	Type 1 diabetes	type 1 diabetes mellitus	'-	GCST005536	25751624	Onengut-Gumuscu S	19:46715865
rs516246	rs603985	schizophrenia vs ADHD										5 x 10-14		0.51	1.14943	'-	'-	FUT2	Type 1 diabetes	type 1 diabetes mellitus	'-	GCST005536	25751624	Onengut-Gumuscu S	19:48702915
rs602662	rs603985	schizophrenia vs ADHD										5 x 10-8		0.49	'-	'-	'-	FUT2	Pediatric autoimmune diseases	autoimmune thyroid disease, Common variable immunodeficiency, type 1 diabetes mellitus, ankylosing spondylitis, psoriasis, celiac disease, ulcerative colitis, Crohn's disease, autoimmune disease, juvenile idiopathic arthritis, systemic lupus erythematosus	'-	GCST003097	26301688	Li YR	19:48703728
rs12712067												4 x 10-9		0.358	0.925	'-	'-	AFF3	Type 1 diabetes	type 1 diabetes mellitus	'-	GCST90013445	34127860	Robertson CC	2:100147438
rs2075184												9 x 10-8		0.23	'-	'-	'-	SLC9A4, IL18RAP	Pediatric autoimmune diseases	autoimmune thyroid disease, Common variable immunodeficiency, type 1 diabetes mellitus, ankylosing spondylitis, psoriasis, celiac disease, ulcerative colitis, Crohn's disease, autoimmune disease, juvenile idiopathic arthritis, systemic lupus erythematosus	'-	GCST003097	26301688	Li YR	2:102464132
rs4849135												4 x 10-8		0.71	1.1236	'-	'-	ACOXL	Type 1 diabetes	type 1 diabetes mellitus	'-	GCST005536	25751624	Onengut-Gumuscu S	2:110857502
rs1881146												5 x 10-8		0.310529	'-	0.09517027 unit decrease	[0.061-0.129]	MIR3681HG	Type 1 diabetes	type 1 diabetes mellitus	'-	GCST90014023	34012112	Chiou J	2:12494668
rs10169963												3 x 10-8		0.58	1.074	'-	'-	MIR3681HG	Type 1 diabetes	type 1 diabetes mellitus	'-	GCST90013445	34127860	Robertson CC	2:12512805
rs192324744												2 x 10-11		0.0131	1.63	'-	[1.41-1.88]	LRP1B	Type 1 diabetes	type 1 diabetes mellitus	'-	GCST010681	32005708	Forgetta V	2:141543366
rs2111485												4 x 10-18		0.61	1.17647	'-	'-	IFIH1, FAP	Type 1 diabetes	type 1 diabetes mellitus	'-	GCST005536	25751624	Onengut-Gumuscu S	2:162254026
rs1990760												2 x 10-14		NR	1.2	'-	[NR]	IFIH1	Type 1 diabetes	type 1 diabetes mellitus	'-	GCST001191	21829393	Plagnol V	2:162267541
rs35667974												9 x 10-9	(conditioned on rs2111485)	0.98	1.69492	'-	'-	IFIH1	Type 1 diabetes	type 1 diabetes mellitus	'-	GCST005536	25751624	Onengut-Gumuscu S	2:162268127
rs60587303												3 x 10-9		0.0051	1.97	'-	[1.58-2.47]	STK39	Type 1 diabetes	type 1 diabetes mellitus	'-	GCST010681	32005708	Forgetta V	2:168190122
rs7582694												3 x 10-9		0.773	0.916	'-	'-	STAT4	Type 1 diabetes	type 1 diabetes mellitus	'-	GCST90013445	34127860	Robertson CC	2:191105394
rs3087243												7 x 10-21		0.55	1.19048	'-	'-	ICOS, CTLA4	Type 1 diabetes	type 1 diabetes mellitus	'-	GCST005536	25751624	Onengut-Gumuscu S	2:203874196
rs36001488												8 x 10-11		0.48	'-	'-	'-	ATG16L1	Pediatric autoimmune diseases	autoimmune thyroid disease, Common variable immunodeficiency, type 1 diabetes mellitus, ankylosing spondylitis, psoriasis, celiac disease, ulcerative colitis, Crohn's disease, autoimmune disease, juvenile idiopathic arthritis, systemic lupus erythematosus	'-	GCST003097	26301688	Li YR	2:233276621
rs13018977												2 x 10-8		0.224602	'-	0.100334994 unit increase	[0.065-0.135]	SEPTIN2	Type 1 diabetes	type 1 diabetes mellitus	'-	GCST90014023	34012112	Chiou J	2:241338592
rs10933559												3 x 10-11		0.208	1.109	'-	'-	FARP2	Type 1 diabetes	type 1 diabetes mellitus	'-	GCST90013445	34127860	Robertson CC	2:241468331
rs478222												4 x 10-9		0.59	1.22	'-	[NR]	EFR3B	Type 1 diabetes	type 1 diabetes mellitus	'-	GCST001255	21980299	Bradfield JP	2:25078886
rs7567242												4 x 10-9		NR	'-	0.1416 unit increase	[0.094-0.189]	MIR4432HG, RNA5SP94	Type 1 diabetes	type 1 diabetes mellitus	'-	GCST90018925	34594039	Sakaue S	2:60326008
rs12464462												9 x 10-10		0.410445	'-	0.0879553 unit decrease	[0.06-0.116]	MIR4432HG	Type 1 diabetes	type 1 diabetes mellitus	'-	GCST90014023	34012112	Chiou J	2:60409281
rs2281808												1 x 10-11		0.64	1.11	'-	[1.05-1.19]	SIRPG	Type 1 diabetes	type 1 diabetes mellitus	'-	GCST000392	19430480	Barrett JC	20:1629905
rs6043409												3 x 10-10		0.65	1.13636	'-	'-	SIRPG, SIRPG-AS1	Type 1 diabetes	type 1 diabetes mellitus	'-	GCST005536	25751624	Onengut-Gumuscu S	20:1635560
rs2128344												8 x 10-12		0.0055	2.12	'-	[1.71-2.63]	LINC00320	Type 1 diabetes	type 1 diabetes mellitus	'-	GCST010681	32005708	Forgetta V	21:20724226
rs2836882												5 x 10-8		0.27	'-	'-	'-	RPL23AP12	Pediatric autoimmune diseases	autoimmune thyroid disease, Common variable immunodeficiency, type 1 diabetes mellitus, ankylosing spondylitis, psoriasis, celiac disease, ulcerative colitis, Crohn's disease, autoimmune disease, juvenile idiopathic arthritis, systemic lupus erythematosus	'-	GCST003097	26301688	Li YR	21:39094644
rs11203202												1 x 10-15		0.33	1.16	'-	'-	UBASH3A	Type 1 diabetes	type 1 diabetes mellitus	'-	GCST005536	25751624	Onengut-Gumuscu S	21:42405248
rs11203203												2 x 10-9		NR	'-	'-	'-	UBASH3A	Type 1 diabetes	type 1 diabetes mellitus	'-	GCST000392	19430480	Barrett JC	21:42416077
rs9976767												2 x 10-8		NR	1.16	'-	[1.10-1.22]	UBASH3A	Type 1 diabetes	type 1 diabetes mellitus	'-	GCST000244	18840781	Grant SF	21:42416281
rs56178904												7 x 10-11		0.187	0.898	'-	'-	GATD3A	Type 1 diabetes	type 1 diabetes mellitus	'-	GCST90013445	34127860	Robertson CC	21:44204668
rs74203920												2 x 10-8		0.019793	'-	0.3138792 unit increase	[0.2-0.42]	AIRE	Type 1 diabetes	type 1 diabetes mellitus	'-	GCST90014023	34012112	Chiou J	21:44294411
rs4820830												1 x 10-12		0.38	1.14	'-	'-	HORMAD2	Type 1 diabetes	type 1 diabetes mellitus	'-	GCST005536	25751624	Onengut-Gumuscu S	22:30135102
rs5753037												3 x 10-16		0.39	1.1	'-	[1.04-1.17]	HORMAD2, LIF-AS1	Type 1 diabetes	type 1 diabetes mellitus	'-	GCST000392	19430480	Barrett JC	22:30185733
rs229533												2 x 10-8		0.43	1.11	'-	'-	C1QTNF6	Type 1 diabetes	type 1 diabetes mellitus	'-	GCST005536	25751624	Onengut-Gumuscu S	22:37191071
rs229541												2 x 10-8		0.43	1.11	'-	[1.05-1.16]	C1QTNF6	Type 1 diabetes	type 1 diabetes mellitus	'-	GCST000258	18978792	Cooper JD	22:37195278
rs113010081												5 x 10-8		0.89	1.17647	'-	'-	CCRL2, LINC02009	Type 1 diabetes	type 1 diabetes mellitus	'-	GCST005536	25751624	Onengut-Gumuscu S	3:46415921
rs4625												8 x 10-11		0.31	'-	'-	'-	DAG1	Pediatric autoimmune diseases	autoimmune thyroid disease, Common variable immunodeficiency, type 1 diabetes mellitus, ankylosing spondylitis, psoriasis, celiac disease, ulcerative colitis, Crohn's disease, autoimmune disease, juvenile idiopathic arthritis, systemic lupus erythematosus	'-	GCST003097	26301688	Li YR	3:49534707
rs7679475												4 x 10-10		NR	1.6198	'-	'-	QRFPR, TUBB4BP5	Type 1 diabetes and autoimmune thyroid diseases	autoimmune thyroid disease, type 1 diabetes mellitus	'-	GCST002876	25936594	Tomer Y	4:121392885
rs4505848												5 x 10-13		NR	'-	'-	'-	KIAA1109	Type 1 diabetes	type 1 diabetes mellitus	'-	GCST000392	19430480	Barrett JC	4:122211337
rs75793288												6 x 10-13		0.36	1.15	'-	'-	KIAA1109	Type 1 diabetes	type 1 diabetes mellitus	'-	GCST005536	25751624	Onengut-Gumuscu S	4:122322441
rs62324212												3 x 10-8		0.42	'-	'-	'-	IL21-AS1	Pediatric autoimmune diseases	autoimmune thyroid disease, Common variable immunodeficiency, type 1 diabetes mellitus, ankylosing spondylitis, psoriasis, celiac disease, ulcerative colitis, Crohn's disease, autoimmune disease, juvenile idiopathic arthritis, systemic lupus erythematosus	'-	GCST003097	26301688	Li YR	4:122639784
rs13147255												1 x 10-8		NR	1.318	'-	[1.198-1.449]	LINC02516, ANKRD50	Type 1 diabetes with low genetic risk score	type 1 diabetes mellitus	'-	GCST90000181	34302048	Qu HQ	4:124578751
rs2611215												2 x 10-11		0.15	1.18	'-	'-	LINC01179	Type 1 diabetes	type 1 diabetes mellitus	'-	GCST005536	25751624	Onengut-Gumuscu S	4:165653115
rs7660520												8 x 10-11		0.26	'-	'-	'-	TENM3, DCTD	Pediatric autoimmune diseases	autoimmune thyroid disease, Common variable immunodeficiency, type 1 diabetes mellitus, ankylosing spondylitis, psoriasis, celiac disease, ulcerative colitis, Crohn's disease, autoimmune disease, juvenile idiopathic arthritis, systemic lupus erythematosus	'-	GCST003097	26301688	Li YR	4:182824168
rs12644686												2 x 10-8		0.193778	'-	0.10774961 unit decrease	[0.07-0.146]	LINC02362	Type 1 diabetes	type 1 diabetes mellitus	'-	GCST90014023	34012112	Chiou J	4:184381748
rs10517086												5 x 10-10		0.3	1.09	'-	[1.02-1.17]	LINC02357	Type 1 diabetes	type 1 diabetes mellitus	'-	GCST000392	19430480	Barrett JC	4:26083889
rs337637												3 x 10-10		0.364	0.919	'-	'-	KLF3-AS1	Type 1 diabetes	type 1 diabetes mellitus	'-	GCST90013445	34127860	Robertson CC	4:38602849
rs113881148												6 x 10-9		0.626	1.082	'-	'-	DGKQ	Type 1 diabetes	type 1 diabetes mellitus	'-	GCST90013445	34127860	Robertson CC	4:973543
rs114378220												5 x 10-9		0.070292	'-	0.17790234 unit increase	[0.12-0.24]	CAMK4	Type 1 diabetes	type 1 diabetes mellitus	'-	GCST90014023	34012112	Chiou J	5:111230662
rs766751473												1 x 10-8		0.40393	'-	0.080249354 unit increase	[0.053-0.108]	IRF1-AS1	Type 1 diabetes	type 1 diabetes mellitus	'-	GCST90014023	34012112	Chiou J	5:132431072
rs11741255												2 x 10-9		0.42	'-	'-	'-	IRF1-AS1, IRF1	Pediatric autoimmune diseases	autoimmune thyroid disease, Common variable immunodeficiency, type 1 diabetes mellitus, ankylosing spondylitis, psoriasis, celiac disease, ulcerative colitis, Crohn's disease, autoimmune disease, juvenile idiopathic arthritis, systemic lupus erythematosus	'-	GCST003097	26301688	Li YR	5:132475490
rs755374												2 x 10-10		0.32	'-	'-	'-	LINC01845, IL12B	Pediatric autoimmune diseases	autoimmune thyroid disease, Common variable immunodeficiency, type 1 diabetes mellitus, ankylosing spondylitis, psoriasis, celiac disease, ulcerative colitis, Crohn's disease, autoimmune disease, juvenile idiopathic arthritis, systemic lupus erythematosus	'-	GCST003097	26301688	Li YR	5:159402286
rs11954020												4 x 10-8		0.39	1.11	'-	'-	IL7R, CAPSL	Type 1 diabetes	type 1 diabetes mellitus	'-	GCST005536	25751624	Onengut-Gumuscu S	5:35883149
rs7725052												8 x 10-11		0.43	'-	'-	'-	TTC33, RNU1-150P	Pediatric autoimmune diseases	autoimmune thyroid disease, Common variable immunodeficiency, type 1 diabetes mellitus, ankylosing spondylitis, psoriasis, celiac disease, ulcerative colitis, Crohn's disease, autoimmune disease, juvenile idiopathic arthritis, systemic lupus erythematosus	'-	GCST003097	26301688	Li YR	5:40487168
rs1876142												2 x 10-14		0.658	0.905	'-	'-	TTC33	Type 1 diabetes	type 1 diabetes mellitus	'-	GCST90013445	34127860	Robertson CC	5:40521603
rs10213692												3 x 10-9		0.241	0.912	'-	'-	ANKRD55	Type 1 diabetes	type 1 diabetes mellitus	'-	GCST90013445	34127860	Robertson CC	5:56146422
rs7731626												1 x 10-10		0.39	'-	'-	'-	ANKRD55	Pediatric autoimmune diseases	autoimmune thyroid disease, Common variable immunodeficiency, type 1 diabetes mellitus, ankylosing spondylitis, psoriasis, celiac disease, ulcerative colitis, Crohn's disease, autoimmune disease, juvenile idiopathic arthritis, systemic lupus erythematosus	'-	GCST003097	26301688	Li YR	5:56148856
rs4869313												9 x 10-8		0.42	'-	'-	'-	ERAP2	Pediatric autoimmune diseases	autoimmune thyroid disease, Common variable immunodeficiency, type 1 diabetes mellitus, ankylosing spondylitis, psoriasis, celiac disease, ulcerative colitis, Crohn's disease, autoimmune disease, juvenile idiopathic arthritis, systemic lupus erythematosus	'-	GCST003097	26301688	Li YR	5:96888176
rs9388489												4 x 10-13		0.45	1.17	'-	[1.10-1.24]	CENPW	Type 1 diabetes	type 1 diabetes mellitus	'-	GCST000392	19430480	Barrett JC	6:126377573
rs1538171												7 x 10-10		0.45	1.12	'-	'-	MIR588, CENPW	Type 1 diabetes	type 1 diabetes mellitus	'-	GCST005536	25751624	Onengut-Gumuscu S	6:126431738
rs12665429												1 x 10-13		0.37	0.907	'-	'-	LINC02539	Type 1 diabetes	type 1 diabetes mellitus	'-	GCST90013445	34127860	Robertson CC	6:137682468
rs212408												1 x 10-15		0.638	1.112	'-	'-	TAGAP-AS1	Type 1 diabetes	type 1 diabetes mellitus	'-	GCST90013445	34127860	Robertson CC	6:159049210
rs924043												8 x 10-9		0.85	1.35	'-	[NR]	'-	Type 1 diabetes	type 1 diabetes mellitus	'-	GCST001255	21980299	Bradfield JP	6:170063801
rs4320356	rs12525684	major depressive disorder										3 x 10-8		0.28	1.26	'-	[1.16-1.36]	BTN2A3P	Type 1 diabetes	type 1 diabetes mellitus	'-	GCST008377	31152121	Zhu M	6:26423332
rs34941730												2 x 10-9		0.119	'-	0.102 unit decrease	[0.069-0.135]	HLA-A, HLA-W	Type 1 diabetes (age at diagnosis)	age at diagnosis, type 1 diabetes mellitus	'-	GCST011773	33179336	Syreeni A	6:29946109
rs2523989	rs2517601	depression (broad)	rs8321	Autism spectrum disorder, attention deficit-hyperactivity disorder, bipolar disorder, major depressive disorder, and schizophrenia (combined)	rs3115631	Depression						2 x 10-8		NR	1.7499	'-	'-	TRIM31-AS1, TRIM31	Type 1 diabetes and autoimmune thyroid diseases	autoimmune thyroid disease, type 1 diabetes mellitus	'-	GCST002876	25936594	Tomer Y	6:30110498
rs886424	rs886424	Bipolar disorder and schizophrenia	rs3131781	depression (broad)	rs3131934	Autism spectrum disorder or schizophrenia	rs3129981	1) Autism spectrum disorder or schizophrenia 2) Post-traumatic stress disorder re-experiencing symptoms	rs1264347	schizophrenia		3 x 10-14		NR	2.2107	'-	'-	LINC00243	Type 1 diabetes and autoimmune thyroid diseases	autoimmune thyroid disease, type 1 diabetes mellitus	'-	GCST002876	25936594	Tomer Y	6:30814225
rs116763857												1 x 10-14		0.027	'-	0.295 unit decrease	[0.22-0.37]	POU5F1	Type 1 diabetes (age at diagnosis)	age at diagnosis, type 1 diabetes mellitus	'-	GCST011773	33179336	Syreeni A	6:31173705
rs2251396												1 x 10-22		NR	2.2132	'-	'-	HLA-S, MICA	Type 1 diabetes and autoimmune thyroid diseases	autoimmune thyroid disease, type 1 diabetes mellitus	'-	GCST002876	25936594	Tomer Y	6:31396930
rs9501130												2 x 10-11		0.822	'-	0.099 unit increase	[0.07-0.128]	LINC01149, HCP5	Type 1 diabetes (age at diagnosis)	age at diagnosis, type 1 diabetes mellitus	'-	GCST011773	33179336	Syreeni A	6:31449679
rs2857595												2 x 10-23		NR	2.3765	'-	'-	UQCRHP1, NCR3	Type 1 diabetes and autoimmune thyroid diseases	autoimmune thyroid disease, type 1 diabetes mellitus	'-	GCST002876	25936594	Tomer Y	6:31600692
rs1270942	rs1265947	schizophrenia	rs532086	Autism spectrum disorder or schizophrenia	rs2071278	(benign) Autism spectrum disorder or schizophrenia						5 x 10-25		NR	3.0494	'-	'-	CFB	Type 1 diabetes and autoimmune thyroid diseases	autoimmune thyroid disease, type 1 diabetes mellitus	'-	GCST002876	25936594	Tomer Y	6:31951083
rs1980493	rs3129945	Autism spectrum disorder or schizophrenia	rs3117103	Autism spectrum disorder or schizophrenia								2 x 10-20		NR	2.5034	'-	'-	BTNL2, TSBP1-AS1	Type 1 diabetes and autoimmune thyroid diseases	autoimmune thyroid disease, type 1 diabetes mellitus	'-	GCST002876	25936594	Tomer Y	6:32395438
rs9268576												2 x 10-8		0.359	'-	0.111 unit decrease	[0.072-0.15]	HLA-DRA, TSBP1-AS1	Type 1 diabetes (age at diagnosis)	age at diagnosis, type 1 diabetes mellitus	'-	GCST011773	33179336	Syreeni A	6:32427864
rs9268645												1 x 10-100		NR	'-	'-	'-	HLA-DRA	Type 1 diabetes	type 1 diabetes mellitus	'-	GCST000392	19430480	Barrett JC	6:32440750
rs9268853												2 x 10-23		NR	3.18	'-	[2.53-4.01]	HLA-DRB9	Fulminant type 1 diabetes	type 1 diabetes mellitus	'-	GCST007433	30552108	Kawabata Y	6:32461866
rs138748427												3 x 10-9		0.507811	'-	0.29127777 unit increase	[0.2-0.39]	HLA-DRB9, HLA-DRB5	Type 1 diabetes	type 1 diabetes mellitus	'-	GCST90018705	34594039	Sakaue S	6:32516743
rs7760731	rs9272219	schizophrenia										6 x 10-11		0.642	'-	0.087 unit increase	[0.062-0.112]	HLA-DQA1, HLA-DRB1	Type 1 diabetes (age at diagnosis)	age at diagnosis, type 1 diabetes mellitus	'-	GCST011773	33179336	Syreeni A	6:32615624
rs9272346												5 x 10-134		0.61	5.49	'-	[4.83-6.24]	HLA-DQA1	Type 1 diabetes	type 1 diabetes mellitus	'-	GCST000043	17554300	Wellcome Trust Case Control Consortium	6:32636595
rs9273363												5 x 10-138		0.13	5.48	'-	[4.80–6.27]	HLA-DQB1, HLA-DQA1	Type 1 diabetes	type 1 diabetes mellitus	'-	GCST009916	30659077	Onengut-Gumuscu S	6:32658495
rs9273367												6 x 10-306		NR	'-	0.7272 unit increase	[0.69-0.77]	HLA-DQA1, HLA-DQB1	Type 1 diabetes	type 1 diabetes mellitus	'-	GCST90018925	34594039	Sakaue S	6:32658661
rs9273368												3 x 10-78		0.301	2.439	'-	[2.222-2.676]	HLA-DQA1, HLA-DQB1	Latent autoimmune diabetes vs. type 2 diabetes	latent autoimmune diabetes in adults, type 2 diabetes mellitus	'-	GCST007246	30254083	Cousminer DL	6:32658698
rs1770												2 x 10-232		0.46	4.28	'-	[3.92-4.68]	HLA-DQB1-AS1, HLA-DQB1	Type 1 diabetes	type 1 diabetes mellitus	'-	GCST008377	31152121	Zhu M	6:32660056
rs2647044	rs2854275	major depressive disorder and asthma	rs2647044	Autism spectrum disorder or schizophrenia								1 x 10-16		0.13	8.3	'-	[6.97-9.89]	MTCO3P1, HLA-DQB1	Type 1 diabetes	type 1 diabetes mellitus	'-	GCST000054	17632545	Hakonarson H	6:32700133
rs35122968												4 x 10-11		0.043	'-	0.2 unit increase	[0.14-0.26]	MTCO3P1, HLA-DQB3	Type 1 diabetes (age at diagnosis)	age at diagnosis, type 1 diabetes mellitus	'-	GCST011773	33179336	Syreeni A	6:32714422
rs3997848												2 x 10-14		0.117	'-	0.135 unit increase	[0.1-0.17]	HLA-DQB3, MTCO3P1	Type 1 diabetes (age at diagnosis)	age at diagnosis, type 1 diabetes mellitus	'-	GCST011773	33179336	Syreeni A	6:32714617
rs1015166												4 x 10-22		NR	2.1428	'-	'-	TAP2	Type 1 diabetes and autoimmune thyroid diseases	autoimmune thyroid disease, type 1 diabetes mellitus	'-	GCST002876	25936594	Tomer Y	6:32830954
rs1050979												6 x 10-14		0.515138	'-	0.106195554 unit increase	[0.079-0.134]	IRF4	Type 1 diabetes	type 1 diabetes mellitus	'-	GCST90014023	34012112	Chiou J	6:410417
rs9405661												2 x 10-9		0.514	1.08	'-	'-	EXOC2, IRF4	Type 1 diabetes	type 1 diabetes mellitus	'-	GCST90013445	34127860	Robertson CC	6:424915
rs17711850												2 x 10-9		NR	'-	0.1236 unit increase	[0.083-0.164]	BACH2	Type 1 diabetes	type 1 diabetes mellitus	'-	GCST90018925	34594039	Sakaue S	6:90155151
rs11755527												5 x 10-12		0.47	1.13	'-	[1.08-1.19]	BACH2	Type 1 diabetes	type 1 diabetes mellitus	'-	GCST000258	18978792	Cooper JD	6:90248512
rs72928038												6 x 10-14		0.17	1.2	'-	'-	BACH2	Type 1 diabetes	type 1 diabetes mellitus	'-	GCST005536	25751624	Onengut-Gumuscu S	6:90267049
rs7795896												2 x 10-16		0.691577	'-	0.13543522 unit decrease	[0.1-0.17]	CFTR	Type 1 diabetes	type 1 diabetes mellitus	'-	GCST90014023	34012112	Chiou J	7:117446559
rs3757787												1 x 10-8		0.088021	'-	0.43625864 unit increase	[0.29-0.59]	SND1, PAX4	Type 1 diabetes	type 1 diabetes mellitus	'-	GCST90018705	34594039	Sakaue S	7:127618330
rs7805218												9 x 10-9		0.30774	'-	0.09541352 unit increase	[0.063-0.128]	ITGB8	Type 1 diabetes	type 1 diabetes mellitus	'-	GCST90014023	34012112	Chiou J	7:20339178
rs17143056												2 x 10-8		0.183	0.909	'-	'-	EEF1A1P27	Type 1 diabetes	type 1 diabetes mellitus	'-	GCST90013445	34127860	Robertson CC	7:20557306
rs7804356												5 x 10-9		0.76	1.14	'-	[1.06-1.22]	SKAP2	Type 1 diabetes	type 1 diabetes mellitus	'-	GCST000392	19430480	Barrett JC	7:26852046
rs10245867												3 x 10-8		0.331	0.928	'-	'-	JAZF1	Type 1 diabetes	type 1 diabetes mellitus	'-	GCST90013445	34127860	Robertson CC	7:28102567
rs62447205												3 x 10-8		0.72	1.1236	'-	'-	IKZF1	Type 1 diabetes	type 1 diabetes mellitus	'-	GCST005536	25751624	Onengut-Gumuscu S	7:50398132
rs4948088												4 x 10-8		0.95	1.3	'-	[1.11-1.49]	COBL	Type 1 diabetes	type 1 diabetes mellitus	'-	GCST000392	19430480	Barrett JC	7:50959497
rs2250903												1 x 10-10		0.283	0.905	'-	'-	OR7E158P, CTSB	Type 1 diabetes	type 1 diabetes mellitus	'-	GCST90013445	34127860	Robertson CC	8:11877675
rs13259300												3 x 10-10		0.598278	'-	0.0921915 unit decrease	[0.063-0.121]	COLEC10	Type 1 diabetes	type 1 diabetes mellitus	'-	GCST90014023	34012112	Chiou J	8:119070702
rs3802214												3 x 10-8		0.798827	'-	0.10660862 unit decrease	[0.069-0.144]	AGO2	Type 1 diabetes	type 1 diabetes mellitus	'-	GCST90014023	34012112	Chiou J	8:140606084
rs1947178												2 x 10-9		0.791944	'-	0.10326733 unit decrease	[0.07-0.137]	TOX	Type 1 diabetes	type 1 diabetes mellitus	'-	GCST90014023	34012112	Chiou J	8:58959618
rs4246905												1 x 10-8		0.28	'-	'-	'-	TNFSF15	Pediatric autoimmune diseases	autoimmune thyroid disease, Common variable immunodeficiency, type 1 diabetes mellitus, ankylosing spondylitis, psoriasis, celiac disease, ulcerative colitis, Crohn's disease, autoimmune disease, juvenile idiopathic arthritis, systemic lupus erythematosus	'-	GCST003097	26301688	Li YR	9:114790969
rs541856133												4 x 10-17		0.001509	'-	1.1022301 unit increase	[0.85-1.36]	CEL, GTF3C5	Type 1 diabetes	type 1 diabetes mellitus	'-	GCST90014023	34012112	Chiou J	9:133060938
rs11145763												3 x 10-8		0.4	'-	'-	'-	CARD9	Pediatric autoimmune diseases	autoimmune thyroid disease, Common variable immunodeficiency, type 1 diabetes mellitus, ankylosing spondylitis, psoriasis, celiac disease, ulcerative colitis, Crohn's disease, autoimmune disease, juvenile idiopathic arthritis, systemic lupus erythematosus	'-	GCST003097	26301688	Li YR	9:136369144
rs10811662												1 x 10-10		NR	'-	0.1412 unit decrease	[0.098-0.184]	CDKN2B-AS1, DMRTA1	Type 1 diabetes	type 1 diabetes mellitus	'-	GCST90018925	34594039	Sakaue S	9:22134254
rs6476839												1 x 10-9		0.4	1.12	'-	'-	GLIS3	Type 1 diabetes	type 1 diabetes mellitus	'-	GCST005536	25751624	Onengut-Gumuscu S	9:4290823
rs7020673												5 x 10-12		0.5	1.14	'-	[1.08-1.20]	GLIS3	Type 1 diabetes	type 1 diabetes mellitus	'-	GCST000392	19430480	Barrett JC	9:4291747
rs36051895												9 x 10-8		0.29	'-	'-	'-	JAK2, HNRNPA1P41	Pediatric autoimmune diseases	autoimmune thyroid disease, Common variable immunodeficiency, type 1 diabetes mellitus, ankylosing spondylitis, psoriasis, celiac disease, ulcerative colitis, Crohn's disease, autoimmune disease, juvenile idiopathic arthritis, systemic lupus erythematosus	'-	GCST003097	26301688	Li YR	9:4981866
rs1405209												3 x 10-8		0.375	1.075	'-	'-	STX17-AS1, NR4A3	Type 1 diabetes	type 1 diabetes mellitus	'-	GCST90013445	34127860	Robertson CC	9:99823263
rs2807264												1 x 10-8		0.21	'-	'-	'-	RNU6-320P, LINC00892	Pediatric autoimmune diseases	autoimmune thyroid disease, Common variable immunodeficiency, type 1 diabetes mellitus, ankylosing spondylitis, psoriasis, celiac disease, ulcerative colitis, Crohn's disease, autoimmune disease, juvenile idiopathic arthritis, systemic lupus erythematosus	'-	GCST003097	26301688	Li YR	X:136583619
rs12863738												6 x 10-8		0.17	'-	'-	'-	RPL22P23, SRRM1P3	Pediatric autoimmune diseases	autoimmune thyroid disease, Common variable immunodeficiency, type 1 diabetes mellitus, ankylosing spondylitis, psoriasis, celiac disease, ulcerative colitis, Crohn's disease, autoimmune disease, juvenile idiopathic arthritis, systemic lupus erythematosus	'-	GCST003097	26301688	Li YR	X:136949968
rs2664170												8 x 10-9		0.32	1.16	'-	[1.07-1.24]	GAB3	Type 1 diabetes	type 1 diabetes mellitus	'-	GCST000392	19430480	Barrett JC	X:154717327

## Sheet: DM type 1 haplotypes
Trait	Variant	Chr. region	Coordinates (GRCh38)	Risk allele	Genes inside the haplotype		Trait	Variant	Chr. region	Coordinates (GRCh38)	Risk allele	Genes inside the haplotype		Trait	Variant	Chr. region	Coordinates (GRCh38)	Risk allele	Genes inside the haplotype		Trait	Variant	Chr. region	Coordinates (GRCh38)	Risk allele	Genes inside the haplotype		Trait	Variant	Chr. region	Coordinates (GRCh38)	Risk allele	Genes inside the haplotype		Trait	Variant	Chr. region	Coordinates (GRCh38)	Risk allele	Risk allele	Genes inside the haplotype
Pediatric autoimmune diseases (Inlcuding DM type 1)	rs1689510	12q13.2	56002984	C	SUOX (ENSG00000139531)		DM type 1	rs72727394	15q14	38554821	T	RASGRP1 (ENSG00000172575)		Bipolar disorder and body mass index	rs151181	16p11.2	28479196	T	ENSG00000261832		DM type 1	rs1052553	17q21.31	45996523	?	MAPT (ENSG00000186868)		DM type 1	rs516246	19q13.33	48702915	T	FUT2 (ENSG00000176920)		DM type 1	rs4320356	6p22.2	26423332	T	T	BTN3A3 (ENSG00000111801)
DM type 1	rs1701704	12q13.2	56018703	?	IKZF4 (ENSG00000123411)		Depression	rs56059718	15q14	38544576	?			Bipolar disorder and body mass index	rs3888190	16p11.2	28878165	A	CLN3 (ENSG00000188603)		schizophrenia, autism spectrum disorder	rs199503	17q21.31	46784796	?	STH (ENSG00000256762)		Pediatric autoimmune diseases (Inlcuding DM type 1)	rs602662	19q13.33	48703728	G			Depression	rs12525684	6p22.2	26483682	?		BTN2A1 (ENSG00000112763)
DM type 1	rs705705	12q13.2	56041720	C	RPS26 (ENSG00000197728)									DM type 1	rs4788084	16p11.2	28528527	?	APOBR (ENSG00000184730)							KANSL1 (ENSG00000120071)		schizophrenia, ADHD	rs603985	19q13.33	48704000	?			Depression	rs3115631	6p22.1	30018547	T	T	BTN1A1 (ENSG00000124557)
DM type 1	rs10876866	12q13.2	56051582	A															IL27 (ENSG00000197272)							ARL17B (ENSG00000228696)									Multiple psychiatric diseases	rs8321	6p22.1	30064745	?		HMGN4 (ENSG00000182952)
schizophrenia, cognitive ability or years of educational attainment	rs7302200	12q13.2	56055651	?																						LRRC37A (ENSG00000176681)									Depression	rs2517601	6p22.1	30106295	C		ABT1 (ENSG00000146109)
Anorexia nervosa	rs4622308	12q13.2	56075401	T																						LRRC37A2 (ENSG00000238083)									DM type 1	rs2523989	6p22.1	30110498	A		ZNF322 (ENSG00000181315)
Haplotype frequency ALL				0.0028																						ARL17A (ENSG00000185829)									Autism spectrum disorder or schizophrenia	rs3129981	6p21.33	30791080	?		H2BC11 (ENSG00000124635)
Haplotype frequency EUROPEANS				0.004																						NSF (ENSG00000073969)									DM type 1	rs886424	6p21.33	30814225	A		H2AC11 (ENSG00000196787)
																										WNT3 (ENSG00000108379)									Schizophrenia	rs1264347	6p21.33	30830920	C	C	H4C9 (ENSG00000276180)
																																			Autism spectrum disorder or schizophrenia	rs3131934	6p21.33	30964067	T	T	H2BC12 (ENSG00000197903)
																																			Depression	rs3131781	6p21.33	30969955	G		H2AC12 (ENSG00000274997)
																																			Schizophrenia	rs1265947	6p21.33	31819390	C	C	PRSS16 (ENSG00000112812)
																																			Autism spectrum disorder or schizophrenia	rs532086	6p21.33	31913532	T	T	POM121L2 (ENSG00000158553)
																																			DM type 1	rs1270942	6p21.33	31951083	C		ZNF391 (ENSG00000124613)
																																			Autism spectrum disorder or schizophrenia	rs2071278	6p21.32	32197667	A	A	ZNF184 (ENSG00000096654)
																																			Autism spectrum disorder or schizophrenia	rs3129945	6p21.32	32374760	?		H2BC13 (ENSG00000185130)
																																			Autism spectrum disorder or schizophrenia	rs3117103	6p21.32	32381780	A	A	H2AC13 (ENSG00000196747)
																																			DM type 1	rs1980493	6p21.32	32395438	G		H3C10 (ENSG00000278828)
																																			DM type 1	rs7760731	6p21.32	32615624	C	C	H2AC14 (ENSG00000276368)
																																			Schizophrenia	rs9272219	6p21.32	32634492	G	G	H2BC14 (ENSG00000273703)
																																			Depression	rs2854275	6p21.32	32660651	?		H4C11 (ENSG00000197238)
																																			DM type 1	rs2647044	6p21.32	32700133	A		H4C12 (ENSG00000273542)
																																			Haplotype frequency ALL					0.22	H2AC15 (ENSG00000275221)
																																			Haplotype frequency EUROPEANS					0.23	H2BC15 (ENSG00000233822)
																																									H2AC16 (ENSG00000276903)
																																									H1-5 (ENSG00000184357)
																																									H3C11 (ENSG00000275379)
																																									H4C13 (ENSG00000275126)
																																									H3C12 (ENSG00000197153)
																																									H2AC17 (ENSG00000278677)
																																									H2BC17 (ENSG00000274641)
																																									OR2B2 (ENSG00000168131)
																																									OR2B6 (ENSG00000124657)
																																									ZNF165 (ENSG00000197279)
																																									ZSCAN16 (ENSG00000196812)
																																									ZKSCAN8 (ENSG00000198315)
																																									ZKSCAN8P1 (ENSG00000226314)
																																									ZSCAN9 (ENSG00000137185)
																																									ZKSCAN4 (ENSG00000187626)
																																									NKAPL (ENSG00000189134)
																																									ZSCAN26 (ENSG00000197062)
																																									ENSG00000276302
																																									PGBD1 (ENSG00000137338)
																																									ZSCAN31 (ENSG00000235109)
																																									ZKSCAN3 (ENSG00000189298)
																																									ZSCAN12 (ENSG00000158691)
																																									ZSCAN23 (ENSG00000187987)
																																									GPX6 (ENSG00000198704)
																																									GPX5 (ENSG00000224586)
																																									ZBED9 (ENSG00000232040)
																																									TRIM27 (ENSG00000204713)
																																									ZNF311 (ENSG00000197935)
																																									OR2W1 (ENSG00000204704)
																																									OR2B3 (ENSG00000204703)
																																									OR2J1 (ENSG00000204702)
																																									OR2J3 (ENSG00000204701)
																																									OR2J2 (ENSG00000204700)
																																									OR14J1 (ENSG00000204695)
																																									OR5V1 (ENSG00000243729)
																																									OR12D3 (ENSG00000112462)
																																									OR12D2 (ENSG00000280236)
																																									OR11A1 (ENSG00000204694)
																																									OR10C1 (ENSG00000206474)
																																									OR2H1 (ENSG00000204688)
																																									MAS1L (ENSG00000204687)
																																									OR2I1P (ENSG00000237988)
																																									UBD (ENSG00000213886)
																																									GABBR1 (ENSG00000204681)
																																									OR2H2 (ENSG00000204657)
																																									MOG (ENSG00000204655)
																																									ZFP57 (ENSG00000204644)
																																									HLA-F (ENSG00000204642)
																																									HLA-G (ENSG00000204632)
																																									HLA-A (ENSG00000206503)
																																									POLR1H (ENSG00000066379)
																																									PPP1R11 (ENSG00000204619)
																																									RNF39 (ENSG00000204618)
																																									TRIM31 (ENSG00000204616)
																																									TRIM40 (ENSG00000204614)
																																									TRIM10 (ENSG00000204613)
																																									TRIM15 (ENSG00000204610)
																																									TRIM26 (ENSG00000234127)
																																									TRIM39 (ENSG00000204599)
																																									TRIM39-RPP21 (ENSG00000248167)
																																									RPP21 (ENSG00000241370)
																																									HLA-E (ENSG00000204592)
																																									GNL1 (ENSG00000204590)
																																									PRR3 (ENSG00000204576)
																																									ABCF1 (ENSG00000204574)
																																									PPP1R10 (ENSG00000204569)
																																									MRPS18B (ENSG00000204568)
																																									ATAT1 (ENSG00000137343)
																																									C6orf136 (ENSG00000204564)
																																									DHX16 (ENSG00000204560)
																																									PPP1R18 (ENSG00000146112)
																																									NRM (ENSG00000137404)
																																									MDC1 (ENSG00000137337)
																																									TUBB (ENSG00000196230)
																																									FLOT1 (ENSG00000137312)
																																									IER3 (ENSG00000137331)
																																									DDR1 (ENSG00000204580)
																																									GTF2H4 (ENSG00000213780)
																																									VARS2 (ENSG00000137411)
																																									SFTA2 (ENSG00000196260)
																																									MUCL3 (ENSG00000168631)
																																									MUC21 (ENSG00000204544)
																																									MUC22 (ENSG00000261272)
																																									C6orf15 (ENSG00000204542)
																																									PSORS1C1 (ENSG00000204540)
																																									CDSN (ENSG00000204539)
																																									PSORS1C2 (ENSG00000204538)
																																									CCHCR1 (ENSG00000204536)
																																									TCF19 (ENSG00000137310)
																																									POU5F1 (ENSG00000204531)
																																									HLA-C (ENSG00000204525)
																																									HLA-B (ENSG00000234745)
																																									MICA (ENSG00000204520)
																																									MICB (ENSG00000204516)
																																									MCCD1 (ENSG00000204511)
																																									DDX39B (ENSG00000198563)
																																									ATP6V1G2-DDX39B (ENSG00000254870)
																																									ATP6V1G2 (ENSG00000213760)
																																									NFKBIL1 (ENSG00000204498)
																																									LTA (ENSG00000226979)
																																									TNF (ENSG00000232810)
																																									LTB (ENSG00000227507)
																																									LST1 (ENSG00000204482)
																																									NCR3 (ENSG00000204475)
																																									AIF1 (ENSG00000204472)
																																									PRRC2A (ENSG00000204469)
																																									ENSG00000289282
																																									BAG6 (ENSG00000204463)
																																									APOM (ENSG00000204444)
																																									C6orf47 (ENSG00000204439)
																																									GPANK1 (ENSG00000204438)
																																									CSNK2B (ENSG00000204435)
																																									ENSG00000263020
																																									LY6G5B (ENSG00000240053)
																																									LY6G5C (ENSG00000204428)
																																									ABHD16A (ENSG00000204427)
																																									ENSG00000204422
																																									LY6G6F (ENSG00000204424)
																																									LY6G6F-LY6G6D (ENSG00000250641)
																																									LY6G6E (ENSG00000255552)
																																									LY6G6D (ENSG00000244355)
																																									MPIG6B (ENSG00000204420)
																																									LY6G6C (ENSG00000204421)
																																									DDAH2 (ENSG00000213722)
																																									CLIC1 (ENSG00000213719)
																																									MSH5 (ENSG00000204410)
																																									MSH5-SAPCD1 (ENSG00000255152)
																																									SAPCD1 (ENSG00000228727)
																																									VWA7 (ENSG00000204396)
																																									VARS1 (ENSG00000204394)
																																									LSM2 (ENSG00000204392)
																																									HSPA1L (ENSG00000204390)
																																									HSPA1A (ENSG00000204389)
																																									HSPA1B (ENSG00000204388)
																																									NEU1 (ENSG00000204386)
																																									SLC44A4 (ENSG00000204385)
																																									EHMT2 (ENSG00000204371)
																																									C2 (ENSG00000166278)
																																									ZBTB12 (ENSG00000204366)
																																									ENSG00000244255
																																									CFB (ENSG00000243649)
																																									NELFE (ENSG00000204356)
																																									SKIV2L (ENSG00000204351)
																																									DXO (ENSG00000204348)
																																									STK19 (ENSG00000204344)
																																									C4A (ENSG00000244731)
																																									C4B (ENSG00000224389)
																																									CYP21A2 (ENSG00000231852)
																																									TNXB (ENSG00000168477)
																																									ATF6B (ENSG00000213676)
																																									FKBPL (ENSG00000204315)
																																									PRRT1 (ENSG00000204314)
																																									ENSG00000285085
																																									PPT2 (ENSG00000221988)
																																									PPT2-EGFL8 (ENSG00000258388)
																																									EGFL8 (ENSG00000241404)
																																									AGPAT1 (ENSG00000204310)
																																									RNF5 (ENSG00000204308)
																																									AGER (ENSG00000204305)
																																									PBX2 (ENSG00000204304)
																																									GPSM3 (ENSG00000213654)
																																									NOTCH4 (ENSG00000204301)
																																									TSBP1 (ENSG00000204296)
																																									BTNL2 (ENSG00000204290)
																																									HLA-DRA (ENSG00000204287)
																																									HLA-DRB5 (ENSG00000198502)
																																									HLA-DRB1 (ENSG00000196126)
																																									HLA-DQA1 (ENSG00000196735)
																																									HLA-DQB1 (ENSG00000179344)

## Sheet: Ankyl. spondylitis_EFO_0003898
Variant	Psychiatric SNP in LD with Ankylosing spondylitis SNP	Psychiatric trait		P-value	P-value annotation	RAF	OR	Beta	CI	Mapped gene	Reported trait	Trait(s)	Background trait(s)	Study accession	PubMed ID	First Author	Location
rs6679677				8 x 10-11		0.09	'-	'-	'-	RSBN1, PHTF1	Pediatric autoimmune diseases	autoimmune thyroid disease, Common variable immunodeficiency, type 1 diabetes mellitus, ankylosing spondylitis, psoriasis, celiac disease, ulcerative colitis, Crohn's disease, autoimmune disease, juvenile idiopathic arthritis, systemic lupus erythematosus	'-	GCST003097	26301688	Li YR	1:113761186
rs2476601				3 x 10-12	(subset analysis)	NR	'-	'-	'-	PTPN22	Chronic inflammatory diseases (ankylosing spondylitis, Crohn's disease, psoriasis, primary sclerosing cholangitis, ulcerative colitis) (pleiotropy)	ankylosing spondylitis, psoriasis, ulcerative colitis, Crohn's disease, sclerosing cholangitis	'-	GCST005537	26974007	Ellinghaus D	1:113834946
rs114202211				5 x 10-8	(subset analysis)	NR	'-	'-	'-	HIPK1	Chronic inflammatory diseases (ankylosing spondylitis, Crohn's disease, psoriasis, primary sclerosing cholangitis, ulcerative colitis) (pleiotropy)	ankylosing spondylitis, psoriasis, ulcerative colitis, Crohn's disease, sclerosing cholangitis	'-	GCST005537	26974007	Ellinghaus D	1:113943285
rs6697886				2 x 10-10	(subset analysis)	NR	'-	'-	'-	C1QTNF12, B3GALT6	Chronic inflammatory diseases (ankylosing spondylitis, Crohn's disease, psoriasis, primary sclerosing cholangitis, ulcerative colitis) (pleiotropy)	ankylosing spondylitis, psoriasis, ulcerative colitis, Crohn's disease, sclerosing cholangitis	'-	GCST005537	26974007	Ellinghaus D	1:1238231
rs4845604				2 x 10-16	(subset analysis)	NR	'-	'-	'-	RORC	Chronic inflammatory diseases (ankylosing spondylitis, Crohn's disease, psoriasis, primary sclerosing cholangitis, ulcerative colitis) (pleiotropy)	ankylosing spondylitis, psoriasis, ulcerative colitis, Crohn's disease, sclerosing cholangitis	'-	GCST005537	26974007	Ellinghaus D	1:151829204
rs6693105				4 x 10-24	(subset analysis)	NR	'-	'-	'-	LCE3B, LCE3A	Chronic inflammatory diseases (ankylosing spondylitis, Crohn's disease, psoriasis, primary sclerosing cholangitis, ulcerative colitis) (pleiotropy)	ankylosing spondylitis, psoriasis, ulcerative colitis, Crohn's disease, sclerosing cholangitis	'-	GCST005537	26974007	Ellinghaus D	1:152618187
rs4129267				9 x 10-18	(subset analysis)	NR	'-	'-	'-	IL6R	Chronic inflammatory diseases (ankylosing spondylitis, Crohn's disease, psoriasis, primary sclerosing cholangitis, ulcerative colitis) (pleiotropy)	ankylosing spondylitis, psoriasis, ulcerative colitis, Crohn's disease, sclerosing cholangitis	'-	GCST005537	26974007	Ellinghaus D	1:154453788
rs78973538				3 x 10-8	(subset analysis)	NR	'-	'-	'-	GBAP1	Chronic inflammatory diseases (ankylosing spondylitis, Crohn's disease, psoriasis, primary sclerosing cholangitis, ulcerative colitis) (pleiotropy)	ankylosing spondylitis, psoriasis, ulcerative colitis, Crohn's disease, sclerosing cholangitis	'-	GCST005537	26974007	Ellinghaus D	1:155224224
rs1333062				2 x 10-11	(subset analysis)	NR	'-	'-	'-	ITLN1, CD244	Chronic inflammatory diseases (ankylosing spondylitis, Crohn's disease, psoriasis, primary sclerosing cholangitis, ulcerative colitis) (pleiotropy)	ankylosing spondylitis, psoriasis, ulcerative colitis, Crohn's disease, sclerosing cholangitis	'-	GCST005537	26974007	Ellinghaus D	1:160876494
rs10800314				1 x 10-32	(subset analysis)	NR	'-	'-	'-	FCGR2A	Chronic inflammatory diseases (ankylosing spondylitis, Crohn's disease, psoriasis, primary sclerosing cholangitis, ulcerative colitis) (pleiotropy)	ankylosing spondylitis, psoriasis, ulcerative colitis, Crohn's disease, sclerosing cholangitis	'-	GCST005537	26974007	Ellinghaus D	1:161502999
rs61802846				1 x 10-9	(subset analysis)	NR	'-	'-	'-	FCGR2A	Chronic inflammatory diseases (ankylosing spondylitis, Crohn's disease, psoriasis, primary sclerosing cholangitis, ulcerative colitis) (pleiotropy)	ankylosing spondylitis, psoriasis, ulcerative colitis, Crohn's disease, sclerosing cholangitis	'-	GCST005537	26974007	Ellinghaus D	1:161504083
rs1801274				1 x 10-9	(EA)	0.476	1.12	'-	'-	FCGR2A	Ankylosing spondylitis	ankylosing spondylitis	'-	GCST005529	23749187	Cortes A	1:161509955
rs6425143				1 x 10-17	(subset analysis)	NR	'-	'-	'-	AIMP1P2	Chronic inflammatory diseases (ankylosing spondylitis, Crohn's disease, psoriasis, primary sclerosing cholangitis, ulcerative colitis) (pleiotropy)	ankylosing spondylitis, psoriasis, ulcerative colitis, Crohn's disease, sclerosing cholangitis	'-	GCST005537	26974007	Ellinghaus D	1:172875212
rs16841904				2 x 10-9	(subset analysis)	NR	'-	'-	'-	DENND1B	Chronic inflammatory diseases (ankylosing spondylitis, Crohn's disease, psoriasis, primary sclerosing cholangitis, ulcerative colitis) (pleiotropy)	ankylosing spondylitis, psoriasis, ulcerative colitis, Crohn's disease, sclerosing cholangitis	'-	GCST005537	26974007	Ellinghaus D	1:197732862
rs4655215				8 x 10-20	(subset analysis)	NR	'-	'-	'-	RNF186, TMCO4	Chronic inflammatory diseases (ankylosing spondylitis, Crohn's disease, psoriasis, primary sclerosing cholangitis, ulcerative colitis) (pleiotropy)	ankylosing spondylitis, psoriasis, ulcerative colitis, Crohn's disease, sclerosing cholangitis	'-	GCST005537	26974007	Ellinghaus D	1:19811221
rs3806308				1 x 10-24	(subset analysis)	NR	'-	'-	'-	RNF186, OTUD3	Chronic inflammatory diseases (ankylosing spondylitis, Crohn's disease, psoriasis, primary sclerosing cholangitis, ulcerative colitis) (pleiotropy)	ankylosing spondylitis, psoriasis, ulcerative colitis, Crohn's disease, sclerosing cholangitis	'-	GCST005537	26974007	Ellinghaus D	1:19816373
rs6426833				7 x 10-62	(subset analysis)	NR	'-	'-	'-	OTUD3, RNF186	Chronic inflammatory diseases (ankylosing spondylitis, Crohn's disease, psoriasis, primary sclerosing cholangitis, ulcerative colitis) (pleiotropy)	ankylosing spondylitis, psoriasis, ulcerative colitis, Crohn's disease, sclerosing cholangitis	'-	GCST005537	26974007	Ellinghaus D	1:19845367
rs2816958				4 x 10-15	(subset analysis)	NR	'-	'-	'-	NR5A2	Chronic inflammatory diseases (ankylosing spondylitis, Crohn's disease, psoriasis, primary sclerosing cholangitis, ulcerative colitis) (pleiotropy)	ankylosing spondylitis, psoriasis, ulcerative colitis, Crohn's disease, sclerosing cholangitis	'-	GCST005537	26974007	Ellinghaus D	1:200132792
rs41299637				7 x 10-16	(EA)	0.715	1.2	'-	'-	INAVA	Ankylosing spondylitis	ankylosing spondylitis	'-	GCST005529	23749187	Cortes A	1:200908722
rs12131796				5 x 10-41	(subset analysis)	NR	'-	'-	'-	INAVA	Chronic inflammatory diseases (ankylosing spondylitis, Crohn's disease, psoriasis, primary sclerosing cholangitis, ulcerative colitis) (pleiotropy)	ankylosing spondylitis, psoriasis, ulcerative colitis, Crohn's disease, sclerosing cholangitis	'-	GCST005537	26974007	Ellinghaus D	1:200909599
rs2297909				5 x 10-12		0.68	'-	'-	'-	KIF21B	Ankylosing spondylitis	ankylosing spondylitis	'-	GCST001149	21743469	Evans DM	1:200991179
rs3024493				1 x 10-38	(subset analysis)	NR	'-	'-	'-	IL10	Chronic inflammatory diseases (ankylosing spondylitis, Crohn's disease, psoriasis, primary sclerosing cholangitis, ulcerative colitis) (pleiotropy)	ankylosing spondylitis, psoriasis, ulcerative colitis, Crohn's disease, sclerosing cholangitis	'-	GCST005537	26974007	Ellinghaus D	1:206770623
rs12075255				3 x 10-11	(subset analysis)	NR	'-	'-	'-	IL19	Chronic inflammatory diseases (ankylosing spondylitis, Crohn's disease, psoriasis, primary sclerosing cholangitis, ulcerative colitis) (pleiotropy)	ankylosing spondylitis, psoriasis, ulcerative colitis, Crohn's disease, sclerosing cholangitis	'-	GCST005537	26974007	Ellinghaus D	1:206788283
rs34920465				3 x 10-13	(subset analysis)	NR	'-	'-	'-	ZBTB40, PPIAP34	Chronic inflammatory diseases (ankylosing spondylitis, Crohn's disease, psoriasis, primary sclerosing cholangitis, ulcerative colitis) (pleiotropy)	ankylosing spondylitis, psoriasis, ulcerative colitis, Crohn's disease, sclerosing cholangitis	'-	GCST005537	26974007	Ellinghaus D	1:22373858
rs7552167				1 x 10-8	(subset analysis)	NR	'-	'-	'-	IFNLR1, LINC02800	Chronic inflammatory diseases (ankylosing spondylitis, Crohn's disease, psoriasis, primary sclerosing cholangitis, ulcerative colitis) (pleiotropy)	ankylosing spondylitis, psoriasis, ulcerative colitis, Crohn's disease, sclerosing cholangitis	'-	GCST005537	26974007	Ellinghaus D	1:24192153
rs6600247				9 x 10-29	(subset analysis)	NR	'-	'-	'-	RUNX3, MIR4425	Chronic inflammatory diseases (ankylosing spondylitis, Crohn's disease, psoriasis, primary sclerosing cholangitis, ulcerative colitis) (pleiotropy)	ankylosing spondylitis, psoriasis, ulcerative colitis, Crohn's disease, sclerosing cholangitis	'-	GCST005537	26974007	Ellinghaus D	1:24978623
rs2234161				2 x 10-11	(subset analysis)	NR	'-	'-	'-	TNFRSF14	Chronic inflammatory diseases (ankylosing spondylitis, Crohn's disease, psoriasis, primary sclerosing cholangitis, ulcerative colitis) (pleiotropy)	ankylosing spondylitis, psoriasis, ulcerative colitis, Crohn's disease, sclerosing cholangitis	'-	GCST005537	26974007	Ellinghaus D	1:2559766
rs11580078				8 x 10-11		0.43	'-	'-	'-	IL23R, C1orf141	Pediatric autoimmune diseases	autoimmune thyroid disease, Common variable immunodeficiency, type 1 diabetes mellitus, ankylosing spondylitis, psoriasis, celiac disease, ulcerative colitis, Crohn's disease, autoimmune disease, juvenile idiopathic arthritis, systemic lupus erythematosus	'-	GCST003097	26301688	Li YR	1:67203951
rs7517847				1 x 10-98	(subset analysis)	NR	'-	'-	'-	IL23R, C1orf141	Chronic inflammatory diseases (ankylosing spondylitis, Crohn's disease, psoriasis, primary sclerosing cholangitis, ulcerative colitis) (pleiotropy)	ankylosing spondylitis, psoriasis, ulcerative colitis, Crohn's disease, sclerosing cholangitis	'-	GCST005537	26974007	Ellinghaus D	1:67215986
rs183686347				6 x 10-14	(subset analysis)	NR	'-	'-	'-	IL23R	Chronic inflammatory diseases (ankylosing spondylitis, Crohn's disease, psoriasis, primary sclerosing cholangitis, ulcerative colitis) (pleiotropy)	ankylosing spondylitis, psoriasis, ulcerative colitis, Crohn's disease, sclerosing cholangitis	'-	GCST005537	26974007	Ellinghaus D	1:67237759
rs11209026				6 x 10-28	(EA)	0.934	1.65	'-	'-	IL23R	Ankylosing spondylitis	ankylosing spondylitis	'-	GCST005529	23749187	Cortes A	1:67240275
rs80174646				1 x 10-143	(subset analysis)	NR	'-	'-	'-	IL23R	Chronic inflammatory diseases (ankylosing spondylitis, Crohn's disease, psoriasis, primary sclerosing cholangitis, ulcerative colitis) (pleiotropy)	ankylosing spondylitis, psoriasis, ulcerative colitis, Crohn's disease, sclerosing cholangitis	'-	GCST005537	26974007	Ellinghaus D	1:67242472
rs10889676				2 x 10-24	(subset analysis)	NR	'-	'-	'-	IL23R	Chronic inflammatory diseases (ankylosing spondylitis, Crohn's disease, psoriasis, primary sclerosing cholangitis, ulcerative colitis) (pleiotropy)	ankylosing spondylitis, psoriasis, ulcerative colitis, Crohn's disease, sclerosing cholangitis	'-	GCST005537	26974007	Ellinghaus D	1:67256884
rs12141575				9 x 10-11	(conditioned on rs11209026, EA)	0.33	1.15	'-	'-	IL12RB2, DNAJB6P4	Ankylosing spondylitis	ankylosing spondylitis	'-	GCST005529	23749187	Cortes A	1:67281753
rs3766606				9 x 10-14	(subset analysis)	NR	'-	'-	'-	PARK7	Chronic inflammatory diseases (ankylosing spondylitis, Crohn's disease, psoriasis, primary sclerosing cholangitis, ulcerative colitis) (pleiotropy)	ankylosing spondylitis, psoriasis, ulcerative colitis, Crohn's disease, sclerosing cholangitis	'-	GCST005537	26974007	Ellinghaus D	1:7962137
rs2066363				8 x 10-11		0.34	'-	'-	'-	ADGRL2	Pediatric autoimmune diseases	autoimmune thyroid disease, Common variable immunodeficiency, type 1 diabetes mellitus, ankylosing spondylitis, psoriasis, celiac disease, ulcerative colitis, Crohn's disease, autoimmune disease, juvenile idiopathic arthritis, systemic lupus erythematosus	'-	GCST003097	26301688	Li YR	1:81771892
rs2050392				2 x 10-9	(subset analysis)	NR	'-	'-	'-	CCND3P1, NIFKP1	Chronic inflammatory diseases (ankylosing spondylitis, Crohn's disease, psoriasis, primary sclerosing cholangitis, ulcerative colitis) (pleiotropy)	ankylosing spondylitis, psoriasis, ulcerative colitis, Crohn's disease, sclerosing cholangitis	'-	GCST005537	26974007	Ellinghaus D	10:30402574
rs34779708				5 x 10-29	(subset analysis)	NR	'-	'-	'-	CREM	Chronic inflammatory diseases (ankylosing spondylitis, Crohn's disease, psoriasis, primary sclerosing cholangitis, ulcerative colitis) (pleiotropy)	ankylosing spondylitis, psoriasis, ulcerative colitis, Crohn's disease, sclerosing cholangitis	'-	GCST005537	26974007	Ellinghaus D	10:35177257
rs7100025				8 x 10-11		0.34	'-	'-	'-	LINC00993	Pediatric autoimmune diseases	autoimmune thyroid disease, Common variable immunodeficiency, type 1 diabetes mellitus, ankylosing spondylitis, psoriasis, celiac disease, ulcerative colitis, Crohn's disease, autoimmune disease, juvenile idiopathic arthritis, systemic lupus erythematosus	'-	GCST003097	26301688	Li YR	10:37303610
rs76913543				4 x 10-12	(subset analysis)	NR	'-	'-	'-	IL2RA, IL15RA	Chronic inflammatory diseases (ankylosing spondylitis, Crohn's disease, psoriasis, primary sclerosing cholangitis, ulcerative colitis) (pleiotropy)	ankylosing spondylitis, psoriasis, ulcerative colitis, Crohn's disease, sclerosing cholangitis	'-	GCST005537	26974007	Ellinghaus D	10:6000052
rs61839660				1 x 10-15	(subset analysis)	NR	'-	'-	'-	IL2RA	Chronic inflammatory diseases (ankylosing spondylitis, Crohn's disease, psoriasis, primary sclerosing cholangitis, ulcerative colitis) (pleiotropy)	ankylosing spondylitis, psoriasis, ulcerative colitis, Crohn's disease, sclerosing cholangitis	'-	GCST005537	26974007	Ellinghaus D	10:6052734
rs706778				6 x 10-9		0.41	'-	'-	'-	IL2RA	Pediatric autoimmune diseases	autoimmune thyroid disease, Common variable immunodeficiency, type 1 diabetes mellitus, ankylosing spondylitis, psoriasis, celiac disease, ulcerative colitis, Crohn's disease, autoimmune disease, juvenile idiopathic arthritis, systemic lupus erythematosus	'-	GCST003097	26301688	Li YR	10:6056986
rs2104286				4 x 10-8	(subset analysis)	NR	'-	'-	'-	IL2RA	Chronic inflammatory diseases (ankylosing spondylitis, Crohn's disease, psoriasis, primary sclerosing cholangitis, ulcerative colitis) (pleiotropy)	ankylosing spondylitis, psoriasis, ulcerative colitis, Crohn's disease, sclerosing cholangitis	'-	GCST005537	26974007	Ellinghaus D	10:6057082
rs3118471				4 x 10-13	(subset analysis)	NR	'-	'-	'-	IL2RA	Chronic inflammatory diseases (ankylosing spondylitis, Crohn's disease, psoriasis, primary sclerosing cholangitis, ulcerative colitis) (pleiotropy)	ankylosing spondylitis, psoriasis, ulcerative colitis, Crohn's disease, sclerosing cholangitis	'-	GCST005537	26974007	Ellinghaus D	10:6060794
rs10761648				6 x 10-16	(subset analysis)	NR	'-	'-	'-	ZEB1-AS1	Chronic inflammatory diseases (ankylosing spondylitis, Crohn's disease, psoriasis, primary sclerosing cholangitis, ulcerative colitis) (pleiotropy)	ankylosing spondylitis, psoriasis, ulcerative colitis, Crohn's disease, sclerosing cholangitis	'-	GCST005537	26974007	Ellinghaus D	10:62594503
rs7915475				3 x 10-10	(subset analysis)	NR	'-	'-	'-	'-	Chronic inflammatory diseases (ankylosing spondylitis, Crohn's disease, psoriasis, primary sclerosing cholangitis, ulcerative colitis) (pleiotropy)	ankylosing spondylitis, psoriasis, ulcerative colitis, Crohn's disease, sclerosing cholangitis	'-	GCST005537	26974007	Ellinghaus D	10:62621908
rs10995271				3 x 10-48	(subset analysis)	NR	'-	'-	'-	ALDH7A1P4	Chronic inflammatory diseases (ankylosing spondylitis, Crohn's disease, psoriasis, primary sclerosing cholangitis, ulcerative colitis) (pleiotropy)	ankylosing spondylitis, psoriasis, ulcerative colitis, Crohn's disease, sclerosing cholangitis	'-	GCST005537	26974007	Ellinghaus D	10:62678726
rs10822050				8 x 10-11		0.39	'-	'-	'-	ALDH7A1P4	Pediatric autoimmune diseases	autoimmune thyroid disease, Common variable immunodeficiency, type 1 diabetes mellitus, ankylosing spondylitis, psoriasis, celiac disease, ulcerative colitis, Crohn's disease, autoimmune disease, juvenile idiopathic arthritis, systemic lupus erythematosus	'-	GCST003097	26301688	Li YR	10:62679011
rs2236379				9 x 10-9	(subset analysis)	NR	'-	'-	'-	PRKCQ	Chronic inflammatory diseases (ankylosing spondylitis, Crohn's disease, psoriasis, primary sclerosing cholangitis, ulcerative colitis) (pleiotropy)	ankylosing spondylitis, psoriasis, ulcerative colitis, Crohn's disease, sclerosing cholangitis	'-	GCST005537	26974007	Ellinghaus D	10:6485181
rs2227551				3 x 10-8	(subset analysis)	NR	'-	'-	'-	PLAU	Chronic inflammatory diseases (ankylosing spondylitis, Crohn's disease, psoriasis, primary sclerosing cholangitis, ulcerative colitis) (pleiotropy)	ankylosing spondylitis, psoriasis, ulcerative colitis, Crohn's disease, sclerosing cholangitis	'-	GCST005537	26974007	Ellinghaus D	10:73909432
rs1250573				2 x 10-22	(subset analysis)	NR	'-	'-	'-	ZMIZ1	Chronic inflammatory diseases (ankylosing spondylitis, Crohn's disease, psoriasis, primary sclerosing cholangitis, ulcerative colitis) (pleiotropy)	ankylosing spondylitis, psoriasis, ulcerative colitis, Crohn's disease, sclerosing cholangitis	'-	GCST005537	26974007	Ellinghaus D	10:79282718
rs1250563				1 x 10-8		0.29	'-	'-	'-	ZMIZ1	Pediatric autoimmune diseases	autoimmune thyroid disease, Common variable immunodeficiency, type 1 diabetes mellitus, ankylosing spondylitis, psoriasis, celiac disease, ulcerative colitis, Crohn's disease, autoimmune disease, juvenile idiopathic arthritis, systemic lupus erythematosus	'-	GCST003097	26301688	Li YR	10:79287626
rs1250550				2 x 10-9		0.652	1.11	'-	'-	ZMIZ1	Ankylosing spondylitis	ankylosing spondylitis	'-	GCST005529	23749187	Cortes A	10:79300560
rs7097656				1 x 10-13	(subset analysis)	NR	'-	'-	'-	TSPAN14	Chronic inflammatory diseases (ankylosing spondylitis, Crohn's disease, psoriasis, primary sclerosing cholangitis, ulcerative colitis) (pleiotropy)	ankylosing spondylitis, psoriasis, ulcerative colitis, Crohn's disease, sclerosing cholangitis	'-	GCST005537	26974007	Ellinghaus D	10:80491075
rs1800682				4 x 10-9	(subset analysis)	NR	'-	'-	'-	ACTA2	Chronic inflammatory diseases (ankylosing spondylitis, Crohn's disease, psoriasis, primary sclerosing cholangitis, ulcerative colitis) (pleiotropy)	ankylosing spondylitis, psoriasis, ulcerative colitis, Crohn's disease, sclerosing cholangitis	'-	GCST005537	26974007	Ellinghaus D	10:88990206
rs2497318				3 x 10-11	(subset analysis)	NR	'-	'-	'-	EIF2S2P3, HHEX	Chronic inflammatory diseases (ankylosing spondylitis, Crohn's disease, psoriasis, primary sclerosing cholangitis, ulcerative colitis) (pleiotropy)	ankylosing spondylitis, psoriasis, ulcerative colitis, Crohn's disease, sclerosing cholangitis	'-	GCST005537	26974007	Ellinghaus D	10:92672243
rs11190133				2 x 10-14	(EA)	0.707	1.18	'-	'-	GOT1, LINC01475	Ankylosing spondylitis	ankylosing spondylitis	'-	GCST005529	23749187	Cortes A	10:99518968
rs10748781				6 x 10-51	(subset analysis)	NR	'-	'-	'-	GOT1, LINC01475	Chronic inflammatory diseases (ankylosing spondylitis, Crohn's disease, psoriasis, primary sclerosing cholangitis, ulcerative colitis) (pleiotropy)	ankylosing spondylitis, psoriasis, ulcerative colitis, Crohn's disease, sclerosing cholangitis	'-	GCST005537	26974007	Ellinghaus D	10:99523573
rs1332099				9 x 10-11		0.46	'-	'-	'-	NKX2-3, SLC25A28	Pediatric autoimmune diseases	autoimmune thyroid disease, Common variable immunodeficiency, type 1 diabetes mellitus, ankylosing spondylitis, psoriasis, celiac disease, ulcerative colitis, Crohn's disease, autoimmune disease, juvenile idiopathic arthritis, systemic lupus erythematosus	'-	GCST003097	26301688	Li YR	10:99538694
rs7115956				8 x 10-12	(subset analysis)	NR	'-	'-	'-	RDX	Chronic inflammatory diseases (ankylosing spondylitis, Crohn's disease, psoriasis, primary sclerosing cholangitis, ulcerative colitis) (pleiotropy)	ankylosing spondylitis, psoriasis, ulcerative colitis, Crohn's disease, sclerosing cholangitis	'-	GCST005537	26974007	Ellinghaus D	11:110085620
rs661054				2 x 10-14	(subset analysis)	NR	'-	'-	'-	NXPE1	Chronic inflammatory diseases (ankylosing spondylitis, Crohn's disease, psoriasis, primary sclerosing cholangitis, ulcerative colitis) (pleiotropy)	ankylosing spondylitis, psoriasis, ulcerative colitis, Crohn's disease, sclerosing cholangitis	'-	GCST005537	26974007	Ellinghaus D	11:114559688
rs7933433				1 x 10-10	(subset analysis)	NR	'-	'-	'-	LINC02098	Chronic inflammatory diseases (ankylosing spondylitis, Crohn's disease, psoriasis, primary sclerosing cholangitis, ulcerative colitis) (pleiotropy)	ankylosing spondylitis, psoriasis, ulcerative colitis, Crohn's disease, sclerosing cholangitis	'-	GCST005537	26974007	Ellinghaus D	11:128324555
rs11221332				2 x 10-10	(subset analysis)	NR	'-	'-	'-	ETS1	Chronic inflammatory diseases (ankylosing spondylitis, Crohn's disease, psoriasis, primary sclerosing cholangitis, ulcerative colitis) (pleiotropy)	ankylosing spondylitis, psoriasis, ulcerative colitis, Crohn's disease, sclerosing cholangitis	'-	GCST005537	26974007	Ellinghaus D	11:128511079
rs17885785				8 x 10-11		0.2	'-	'-	'-	IGF2-AS, INS-IGF2	Pediatric autoimmune diseases	autoimmune thyroid disease, Common variable immunodeficiency, type 1 diabetes mellitus, ankylosing spondylitis, psoriasis, celiac disease, ulcerative colitis, Crohn's disease, autoimmune disease, juvenile idiopathic arthritis, systemic lupus erythematosus	'-	GCST003097	26301688	Li YR	11:2146620
rs10743181				2 x 10-8	(subset analysis)	NR	'-	'-	'-	MIR4686, ASCL2	Chronic inflammatory diseases (ankylosing spondylitis, Crohn's disease, psoriasis, primary sclerosing cholangitis, ulcerative colitis) (pleiotropy)	ankylosing spondylitis, psoriasis, ulcerative colitis, Crohn's disease, sclerosing cholangitis	'-	GCST005537	26974007	Ellinghaus D	11:2208529
rs11229555				4 x 10-8	(subset analysis)	NR	'-	'-	'-	GLYAT	Chronic inflammatory diseases (ankylosing spondylitis, Crohn's disease, psoriasis, primary sclerosing cholangitis, ulcerative colitis) (pleiotropy)	ankylosing spondylitis, psoriasis, ulcerative colitis, Crohn's disease, sclerosing cholangitis	'-	GCST005537	26974007	Ellinghaus D	11:58641214
rs11230563				5 x 10-15	(subset analysis)	NR	'-	'-	'-	CD6	Chronic inflammatory diseases (ankylosing spondylitis, Crohn's disease, psoriasis, primary sclerosing cholangitis, ulcerative colitis) (pleiotropy)	ankylosing spondylitis, psoriasis, ulcerative colitis, Crohn's disease, sclerosing cholangitis	'-	GCST005537	26974007	Ellinghaus D	11:61008737
rs174535				2 x 10-11	(subset analysis)	NR	'-	'-	'-	MYRF, TMEM258	Chronic inflammatory diseases (ankylosing spondylitis, Crohn's disease, psoriasis, primary sclerosing cholangitis, ulcerative colitis) (pleiotropy)	ankylosing spondylitis, psoriasis, ulcerative colitis, Crohn's disease, sclerosing cholangitis	'-	GCST005537	26974007	Ellinghaus D	11:61783884
rs559928				8 x 10-14	(subset analysis)	NR	'-	'-	'-	RPS6KA4, LINC02723	Chronic inflammatory diseases (ankylosing spondylitis, Crohn's disease, psoriasis, primary sclerosing cholangitis, ulcerative colitis) (pleiotropy)	ankylosing spondylitis, psoriasis, ulcerative colitis, Crohn's disease, sclerosing cholangitis	'-	GCST005537	26974007	Ellinghaus D	11:64382898
rs568617				4 x 10-8	(subset analysis)	NR	'-	'-	'-	FIBP	Chronic inflammatory diseases (ankylosing spondylitis, Crohn's disease, psoriasis, primary sclerosing cholangitis, ulcerative colitis) (pleiotropy)	ankylosing spondylitis, psoriasis, ulcerative colitis, Crohn's disease, sclerosing cholangitis	'-	GCST005537	26974007	Ellinghaus D	11:65885771
rs11236797				3 x 10-43	(subset analysis)	NR	'-	'-	'-	EMSY, LINC02757	Chronic inflammatory diseases (ankylosing spondylitis, Crohn's disease, psoriasis, primary sclerosing cholangitis, ulcerative colitis) (pleiotropy)	ankylosing spondylitis, psoriasis, ulcerative colitis, Crohn's disease, sclerosing cholangitis	'-	GCST005537	26974007	Ellinghaus D	11:76588605
rs12369214				2 x 10-8	(subset analysis)	NR	'-	'-	'-	RIC8B	Chronic inflammatory diseases (ankylosing spondylitis, Crohn's disease, psoriasis, primary sclerosing cholangitis, ulcerative colitis) (pleiotropy)	ankylosing spondylitis, psoriasis, ulcerative colitis, Crohn's disease, sclerosing cholangitis	'-	GCST005537	26974007	Ellinghaus D	12:106804833
rs11065898				5 x 10-8		0.216	1.11	'-	'-	SH2B3	Ankylosing spondylitis	ankylosing spondylitis	'-	GCST005529	23749187	Cortes A	12:111424771
rs3184504				4 x 10-10	(subset analysis)	NR	'-	'-	'-	SH2B3, ATXN2	Chronic inflammatory diseases (ankylosing spondylitis, Crohn's disease, psoriasis, primary sclerosing cholangitis, ulcerative colitis) (pleiotropy)	ankylosing spondylitis, psoriasis, ulcerative colitis, Crohn's disease, sclerosing cholangitis	'-	GCST005537	26974007	Ellinghaus D	12:111446804
rs7313895				4 x 10-17	(subset analysis)	NR	'-	'-	'-	LRRK2	Chronic inflammatory diseases (ankylosing spondylitis, Crohn's disease, psoriasis, primary sclerosing cholangitis, ulcerative colitis) (pleiotropy)	ankylosing spondylitis, psoriasis, ulcerative colitis, Crohn's disease, sclerosing cholangitis	'-	GCST005537	26974007	Ellinghaus D	12:40350592
rs17466626				3 x 10-10		0.02	'-	'-	'-	LRRK2	Pediatric autoimmune diseases	autoimmune thyroid disease, Common variable immunodeficiency, type 1 diabetes mellitus, ankylosing spondylitis, psoriasis, celiac disease, ulcerative colitis, Crohn's disease, autoimmune disease, juvenile idiopathic arthritis, systemic lupus erythematosus	'-	GCST003097	26301688	Li YR	12:40366829
rs17095830				2 x 10-8		0.1	1.29	'-	[1.18-1.41]	ANO6	Ankylosing spondylitis	ankylosing spondylitis	'-	GCST001345	22138694	Lin Z	12:45381125
rs11168249				6 x 10-9	(subset analysis)	NR	'-	'-	'-	HDAC7	Chronic inflammatory diseases (ankylosing spondylitis, Crohn's disease, psoriasis, primary sclerosing cholangitis, ulcerative colitis) (pleiotropy)	ankylosing spondylitis, psoriasis, ulcerative colitis, Crohn's disease, sclerosing cholangitis	'-	GCST005537	26974007	Ellinghaus D	12:47814585
rs1689510				4 x 10-9		0.31	'-	'-	'-	SUOX	Pediatric autoimmune diseases	autoimmune thyroid disease, Common variable immunodeficiency, type 1 diabetes mellitus, ankylosing spondylitis, psoriasis, celiac disease, ulcerative colitis, Crohn's disease, autoimmune disease, juvenile idiopathic arthritis, systemic lupus erythematosus	'-	GCST003097	26301688	Li YR	12:56002984
rs1860545				3 x 10-17	(subset analysis)	NR	'-	'-	'-	TNFRSF1A	Chronic inflammatory diseases (ankylosing spondylitis, Crohn's disease, psoriasis, primary sclerosing cholangitis, ulcerative colitis) (pleiotropy)	ankylosing spondylitis, psoriasis, ulcerative colitis, Crohn's disease, sclerosing cholangitis	'-	GCST005537	26974007	Ellinghaus D	12:6337611
rs11616188				3 x 10-14	(subset analysis)	NR	'-	'-	'-	LTBR, SRP14P1	Chronic inflammatory diseases (ankylosing spondylitis, Crohn's disease, psoriasis, primary sclerosing cholangitis, ulcerative colitis) (pleiotropy)	ankylosing spondylitis, psoriasis, ulcerative colitis, Crohn's disease, sclerosing cholangitis	'-	GCST005537	26974007	Ellinghaus D	12:6393576
rs11614178				2 x 10-34	(subset analysis)	NR	'-	'-	'-	IFNG-AS1	Chronic inflammatory diseases (ankylosing spondylitis, Crohn's disease, psoriasis, primary sclerosing cholangitis, ulcerative colitis) (pleiotropy)	ankylosing spondylitis, psoriasis, ulcerative colitis, Crohn's disease, sclerosing cholangitis	'-	GCST005537	26974007	Ellinghaus D	12:68114342
rs17085007				2 x 10-13	(subset analysis)	NR	'-	'-	'-	FGFR1OP2P1, RPS21P8	Chronic inflammatory diseases (ankylosing spondylitis, Crohn's disease, psoriasis, primary sclerosing cholangitis, ulcerative colitis) (pleiotropy)	ankylosing spondylitis, psoriasis, ulcerative colitis, Crohn's disease, sclerosing cholangitis	'-	GCST005537	26974007	Ellinghaus D	13:26957130
rs941823				7 x 10-11	(subset analysis)	NR	'-	'-	'-	LINC00598	Chronic inflammatory diseases (ankylosing spondylitis, Crohn's disease, psoriasis, primary sclerosing cholangitis, ulcerative colitis) (pleiotropy)	ankylosing spondylitis, psoriasis, ulcerative colitis, Crohn's disease, sclerosing cholangitis	'-	GCST005537	26974007	Ellinghaus D	13:40439840
rs6561151				1 x 10-22	(subset analysis)	NR	'-	'-	'-	NRAD1	Chronic inflammatory diseases (ankylosing spondylitis, Crohn's disease, psoriasis, primary sclerosing cholangitis, ulcerative colitis) (pleiotropy)	ankylosing spondylitis, psoriasis, ulcerative colitis, Crohn's disease, sclerosing cholangitis	'-	GCST005537	26974007	Ellinghaus D	13:43910570
rs9554587				9 x 10-10	(subset analysis)	NR	'-	'-	'-	CCR12P, UBAC2	Chronic inflammatory diseases (ankylosing spondylitis, Crohn's disease, psoriasis, primary sclerosing cholangitis, ulcerative colitis) (pleiotropy)	ankylosing spondylitis, psoriasis, ulcerative colitis, Crohn's disease, sclerosing cholangitis	'-	GCST005537	26974007	Ellinghaus D	13:99388400
rs8006884				7 x 10-10	(subset analysis)	NR	'-	'-	'-	FAM177A1, PPP2R3C	Chronic inflammatory diseases (ankylosing spondylitis, Crohn's disease, psoriasis, primary sclerosing cholangitis, ulcerative colitis) (pleiotropy)	ankylosing spondylitis, psoriasis, ulcerative colitis, Crohn's disease, sclerosing cholangitis	'-	GCST005537	26974007	Ellinghaus D	14:35094005
rs2145623				3 x 10-10	(subset analysis)	NR	'-	'-	'-	NFKBIA, PSMA6	Chronic inflammatory diseases (ankylosing spondylitis, Crohn's disease, psoriasis, primary sclerosing cholangitis, ulcerative colitis) (pleiotropy)	ankylosing spondylitis, psoriasis, ulcerative colitis, Crohn's disease, sclerosing cholangitis	'-	GCST005537	26974007	Ellinghaus D	14:35370030
rs1569328				2 x 10-9	(subset analysis)	NR	'-	'-	'-	FOS, U2	Chronic inflammatory diseases (ankylosing spondylitis, Crohn's disease, psoriasis, primary sclerosing cholangitis, ulcerative colitis) (pleiotropy)	ankylosing spondylitis, psoriasis, ulcerative colitis, Crohn's disease, sclerosing cholangitis	'-	GCST005537	26974007	Ellinghaus D	14:75275048
rs11624293				2 x 10-17	(subset analysis)	NR	'-	'-	'-	LINC01147	Chronic inflammatory diseases (ankylosing spondylitis, Crohn's disease, psoriasis, primary sclerosing cholangitis, ulcerative colitis) (pleiotropy)	ankylosing spondylitis, psoriasis, ulcerative colitis, Crohn's disease, sclerosing cholangitis	'-	GCST005537	26974007	Ellinghaus D	14:88022477
rs16967103				5 x 10-9	(subset analysis)	NR	'-	'-	'-	RASGRP1, LINC02694	Chronic inflammatory diseases (ankylosing spondylitis, Crohn's disease, psoriasis, primary sclerosing cholangitis, ulcerative colitis) (pleiotropy)	ankylosing spondylitis, psoriasis, ulcerative colitis, Crohn's disease, sclerosing cholangitis	'-	GCST005537	26974007	Ellinghaus D	15:38606989
rs148783236				1 x 10-13		NR	1.72414	'-	[1.72-1.72]	USP8	Ankylosing spondylitis	ankylosing spondylitis	'-	GCST007844	30946743	Li Z	15:50492819
rs17293632				1 x 10-16	(subset analysis)	NR	'-	'-	'-	SMAD3	Chronic inflammatory diseases (ankylosing spondylitis, Crohn's disease, psoriasis, primary sclerosing cholangitis, ulcerative colitis) (pleiotropy)	ankylosing spondylitis, psoriasis, ulcerative colitis, Crohn's disease, sclerosing cholangitis	'-	GCST005537	26974007	Ellinghaus D	15:67150258
rs35874463				1 x 10-11	(subset analysis)	NR	'-	'-	'-	SMAD3	Chronic inflammatory diseases (ankylosing spondylitis, Crohn's disease, psoriasis, primary sclerosing cholangitis, ulcerative colitis) (pleiotropy)	ankylosing spondylitis, psoriasis, ulcerative colitis, Crohn's disease, sclerosing cholangitis	'-	GCST005537	26974007	Ellinghaus D	15:67165360
rs72743477				8 x 10-11		0.21	'-	'-	'-	SMAD3	Pediatric autoimmune diseases	autoimmune thyroid disease, Common variable immunodeficiency, type 1 diabetes mellitus, ankylosing spondylitis, psoriasis, celiac disease, ulcerative colitis, Crohn's disease, autoimmune disease, juvenile idiopathic arthritis, systemic lupus erythematosus	'-	GCST003097	26301688	Li YR	15:67171953
rs11649613				3 x 10-10	(subset analysis)	NR	'-	'-	'-	CLEC16A, HNRNPCP4	Chronic inflammatory diseases (ankylosing spondylitis, Crohn's disease, psoriasis, primary sclerosing cholangitis, ulcerative colitis) (pleiotropy)	ankylosing spondylitis, psoriasis, ulcerative colitis, Crohn's disease, sclerosing cholangitis	'-	GCST005537	26974007	Ellinghaus D	16:11225500
rs367569				5 x 10-14	(subset analysis)	NR	'-	'-	'-	RMI2	Chronic inflammatory diseases (ankylosing spondylitis, Crohn's disease, psoriasis, primary sclerosing cholangitis, ulcerative colitis) (pleiotropy)	ankylosing spondylitis, psoriasis, ulcerative colitis, Crohn's disease, sclerosing cholangitis	'-	GCST005537	26974007	Ellinghaus D	16:11271643
rs7195296				3 x 10-13	(subset analysis)	NR	'-	'-	'-	LITAF, SNN	Chronic inflammatory diseases (ankylosing spondylitis, Crohn's disease, psoriasis, primary sclerosing cholangitis, ulcerative colitis) (pleiotropy)	ankylosing spondylitis, psoriasis, ulcerative colitis, Crohn's disease, sclerosing cholangitis	'-	GCST005537	26974007	Ellinghaus D	16:11655918
rs7404095				3 x 10-9	(subset analysis)	NR	'-	'-	'-	PRKCB	Chronic inflammatory diseases (ankylosing spondylitis, Crohn's disease, psoriasis, primary sclerosing cholangitis, ulcerative colitis) (pleiotropy)	ankylosing spondylitis, psoriasis, ulcerative colitis, Crohn's disease, sclerosing cholangitis	'-	GCST005537	26974007	Ellinghaus D	16:23853269
rs12598357				4 x 10-9		0.39	'-	'-	'-	NPIPB6, SBK1	Pediatric autoimmune diseases	autoimmune thyroid disease, Common variable immunodeficiency, type 1 diabetes mellitus, ankylosing spondylitis, psoriasis, celiac disease, ulcerative colitis, Crohn's disease, autoimmune disease, juvenile idiopathic arthritis, systemic lupus erythematosus	'-	GCST003097	26301688	Li YR	16:28329624
rs26528				3 x 10-29	(subset analysis)	NR	'-	'-	'-	IL27	Chronic inflammatory diseases (ankylosing spondylitis, Crohn's disease, psoriasis, primary sclerosing cholangitis, ulcerative colitis) (pleiotropy)	ankylosing spondylitis, psoriasis, ulcerative colitis, Crohn's disease, sclerosing cholangitis	'-	GCST005537	26974007	Ellinghaus D	16:28506388
rs11574938				5 x 10-14	(subset analysis)	NR	'-	'-	'-	ITGAL	Chronic inflammatory diseases (ankylosing spondylitis, Crohn's disease, psoriasis, primary sclerosing cholangitis, ulcerative colitis) (pleiotropy)	ankylosing spondylitis, psoriasis, ulcerative colitis, Crohn's disease, sclerosing cholangitis	'-	GCST005537	26974007	Ellinghaus D	16:30474072
rs1870293				1 x 10-10	(subset analysis)	NR	'-	'-	'-	SETD1A	Chronic inflammatory diseases (ankylosing spondylitis, Crohn's disease, psoriasis, primary sclerosing cholangitis, ulcerative colitis) (pleiotropy)	ankylosing spondylitis, psoriasis, ulcerative colitis, Crohn's disease, sclerosing cholangitis	'-	GCST005537	26974007	Ellinghaus D	16:30959620
rs61752717				2 x 10-12		NR	4.76	'-	[2.94–7.68]	MEFV	Ankylosing spondylitis	ankylosing spondylitis	'-	GCST007844	30946743	Li Z	16:3243407
rs77150043				6 x 10-9		0.23	'-	'-	'-	ADCY7	Pediatric autoimmune diseases	autoimmune thyroid disease, Common variable immunodeficiency, type 1 diabetes mellitus, ankylosing spondylitis, psoriasis, celiac disease, ulcerative colitis, Crohn's disease, autoimmune disease, juvenile idiopathic arthritis, systemic lupus erythematosus	'-	GCST003097	26301688	Li YR	16:50270338
rs117372389				8 x 10-11		0.02	'-	'-	'-	NKD1	Pediatric autoimmune diseases	autoimmune thyroid disease, Common variable immunodeficiency, type 1 diabetes mellitus, ankylosing spondylitis, psoriasis, celiac disease, ulcerative colitis, Crohn's disease, autoimmune disease, juvenile idiopathic arthritis, systemic lupus erythematosus	'-	GCST003097	26301688	Li YR	16:50634166
rs2357623				4 x 10-48	(subset analysis)	NR	'-	'-	'-	SNX20, NKD1	Chronic inflammatory diseases (ankylosing spondylitis, Crohn's disease, psoriasis, primary sclerosing cholangitis, ulcerative colitis) (pleiotropy)	ankylosing spondylitis, psoriasis, ulcerative colitis, Crohn's disease, sclerosing cholangitis	'-	GCST005537	26974007	Ellinghaus D	16:50660100
rs2066845				6 x 10-94	(subset analysis)	NR	'-	'-	'-	NOD2	Chronic inflammatory diseases (ankylosing spondylitis, Crohn's disease, psoriasis, primary sclerosing cholangitis, ulcerative colitis) (pleiotropy)	ankylosing spondylitis, psoriasis, ulcerative colitis, Crohn's disease, sclerosing cholangitis	'-	GCST005537	26974007	Ellinghaus D	16:50722629
rs72796367				1 x 10-16	(subset analysis)	NR	'-	'-	'-	NOD2, CYLD-AS1	Chronic inflammatory diseases (ankylosing spondylitis, Crohn's disease, psoriasis, primary sclerosing cholangitis, ulcerative colitis) (pleiotropy)	ankylosing spondylitis, psoriasis, ulcerative colitis, Crohn's disease, sclerosing cholangitis	'-	GCST005537	26974007	Ellinghaus D	16:50728860
rs5743293				1 x 10-320	(subset analysis)	NR	'-	'-	'-	NOD2, CYLD-AS1	Chronic inflammatory diseases (ankylosing spondylitis, Crohn's disease, psoriasis, primary sclerosing cholangitis, ulcerative colitis) (pleiotropy)	ankylosing spondylitis, psoriasis, ulcerative colitis, Crohn's disease, sclerosing cholangitis	'-	GCST005537	26974007	Ellinghaus D	16:50729868
rs12932970				1 x 10-8	(subset analysis)	NR	'-	'-	'-	LINC02132	Chronic inflammatory diseases (ankylosing spondylitis, Crohn's disease, psoriasis, primary sclerosing cholangitis, ulcerative colitis) (pleiotropy)	ankylosing spondylitis, psoriasis, ulcerative colitis, Crohn's disease, sclerosing cholangitis	'-	GCST005537	26974007	Ellinghaus D	16:85970504
rs11117431				5 x 10-16	(subset analysis)	NR	'-	'-	'-	LINC02132	Chronic inflammatory diseases (ankylosing spondylitis, Crohn's disease, psoriasis, primary sclerosing cholangitis, ulcerative colitis) (pleiotropy)	ankylosing spondylitis, psoriasis, ulcerative colitis, Crohn's disease, sclerosing cholangitis	'-	GCST005537	26974007	Ellinghaus D	16:85981710
rs10775412				3 x 10-19	(subset analysis)	NR	'-	'-	'-	KSR1	Chronic inflammatory diseases (ankylosing spondylitis, Crohn's disease, psoriasis, primary sclerosing cholangitis, ulcerative colitis) (pleiotropy)	ankylosing spondylitis, psoriasis, ulcerative colitis, Crohn's disease, sclerosing cholangitis	'-	GCST005537	26974007	Ellinghaus D	17:27542007
rs9797244				1 x 10-10	(subset analysis)	NR	'-	'-	'-	NOS2	Chronic inflammatory diseases (ankylosing spondylitis, Crohn's disease, psoriasis, primary sclerosing cholangitis, ulcerative colitis) (pleiotropy)	ankylosing spondylitis, psoriasis, ulcerative colitis, Crohn's disease, sclerosing cholangitis	'-	GCST005537	26974007	Ellinghaus D	17:27770105
rs2531875				1 x 10-10		0.367	1.12	'-	'-	LYRM9, NOS2	Ankylosing spondylitis	ankylosing spondylitis	'-	GCST005529	23749187	Cortes A	17:27821141
rs9889296				5 x 10-21	(subset analysis)	NR	'-	'-	'-	CCL2, LINC01989	Chronic inflammatory diseases (ankylosing spondylitis, Crohn's disease, psoriasis, primary sclerosing cholangitis, ulcerative colitis) (pleiotropy)	ankylosing spondylitis, psoriasis, ulcerative colitis, Crohn's disease, sclerosing cholangitis	'-	GCST005537	26974007	Ellinghaus D	17:34243528
rs35736272				6 x 10-30	(subset analysis)	NR	'-	'-	'-	ZPBP2	Chronic inflammatory diseases (ankylosing spondylitis, Crohn's disease, psoriasis, primary sclerosing cholangitis, ulcerative colitis) (pleiotropy)	ankylosing spondylitis, psoriasis, ulcerative colitis, Crohn's disease, sclerosing cholangitis	'-	GCST005537	26974007	Ellinghaus D	17:39876427
rs12942547				2 x 10-15	(subset analysis)	NR	'-	'-	'-	STAT3	Chronic inflammatory diseases (ankylosing spondylitis, Crohn's disease, psoriasis, primary sclerosing cholangitis, ulcerative colitis) (pleiotropy)	ankylosing spondylitis, psoriasis, ulcerative colitis, Crohn's disease, sclerosing cholangitis	'-	GCST005537	26974007	Ellinghaus D	17:42375526
rs9901869				6 x 10-15		0.516	1.14	'-	'-	NPEPPS, MRPL45P2	Ankylosing spondylitis	ankylosing spondylitis	'-	GCST005529	23749187	Cortes A	17:47497840
rs12943464				2 x 10-14	(subset analysis)	NR	'-	'-	'-	NPEPPS, KPNB1-DT	Chronic inflammatory diseases (ankylosing spondylitis, Crohn's disease, psoriasis, primary sclerosing cholangitis, ulcerative colitis) (pleiotropy)	ankylosing spondylitis, psoriasis, ulcerative colitis, Crohn's disease, sclerosing cholangitis	'-	GCST005537	26974007	Ellinghaus D	17:47612985
rs8070463				5 x 10-8		0.51	'-	'-	'-	TBKBP1, KPNB1	Ankylosing spondylitis	ankylosing spondylitis	'-	GCST001149	21743469	Evans DM	17:47691470
rs3853824				2 x 10-8	(subset analysis)	NR	'-	'-	'-	C17orf67	Chronic inflammatory diseases (ankylosing spondylitis, Crohn's disease, psoriasis, primary sclerosing cholangitis, ulcerative colitis) (pleiotropy)	ankylosing spondylitis, psoriasis, ulcerative colitis, Crohn's disease, sclerosing cholangitis	'-	GCST005537	26974007	Ellinghaus D	17:56803632
rs1292035				3 x 10-11	(subset analysis)	NR	'-	'-	'-	RPS6KB1	Chronic inflammatory diseases (ankylosing spondylitis, Crohn's disease, psoriasis, primary sclerosing cholangitis, ulcerative colitis) (pleiotropy)	ankylosing spondylitis, psoriasis, ulcerative colitis, Crohn's disease, sclerosing cholangitis	'-	GCST005537	26974007	Ellinghaus D	17:59912196
rs196941				8 x 10-10	(subset analysis)	NR	'-	'-	'-	ERN1	Chronic inflammatory diseases (ankylosing spondylitis, Crohn's disease, psoriasis, primary sclerosing cholangitis, ulcerative colitis) (pleiotropy)	ankylosing spondylitis, psoriasis, ulcerative colitis, Crohn's disease, sclerosing cholangitis	'-	GCST005537	26974007	Ellinghaus D	17:64069832
rs17780256				6 x 10-11	(subset analysis)	NR	'-	'-	'-	SLC39A11	Chronic inflammatory diseases (ankylosing spondylitis, Crohn's disease, psoriasis, primary sclerosing cholangitis, ulcerative colitis) (pleiotropy)	ankylosing spondylitis, psoriasis, ulcerative colitis, Crohn's disease, sclerosing cholangitis	'-	GCST005537	26974007	Ellinghaus D	17:72646784
rs62097857				1 x 10-11	(subset analysis)	NR	'-	'-	'-	PTPN2	Chronic inflammatory diseases (ankylosing spondylitis, Crohn's disease, psoriasis, primary sclerosing cholangitis, ulcerative colitis) (pleiotropy)	ankylosing spondylitis, psoriasis, ulcerative colitis, Crohn's disease, sclerosing cholangitis	'-	GCST005537	26974007	Ellinghaus D	18:12857759
rs12968719				2 x 10-26	(subset analysis)	NR	'-	'-	'-	PTPN2	Chronic inflammatory diseases (ankylosing spondylitis, Crohn's disease, psoriasis, primary sclerosing cholangitis, ulcerative colitis) (pleiotropy)	ankylosing spondylitis, psoriasis, ulcerative colitis, Crohn's disease, sclerosing cholangitis	'-	GCST005537	26974007	Ellinghaus D	18:12879467
rs66504140				2 x 10-8	(subset analysis)	NR	'-	'-	'-	CD226	Chronic inflammatory diseases (ankylosing spondylitis, Crohn's disease, psoriasis, primary sclerosing cholangitis, ulcerative colitis) (pleiotropy)	ankylosing spondylitis, psoriasis, ulcerative colitis, Crohn's disease, sclerosing cholangitis	'-	GCST005537	26974007	Ellinghaus D	18:69894282
rs74956615				2 x 10-22	(subset analysis)	NR	'-	'-	'-	RAVER1	Chronic inflammatory diseases (ankylosing spondylitis, Crohn's disease, psoriasis, primary sclerosing cholangitis, ulcerative colitis) (pleiotropy)	ankylosing spondylitis, psoriasis, ulcerative colitis, Crohn's disease, sclerosing cholangitis	'-	GCST005537	26974007	Ellinghaus D	19:10317045
rs35018800				5 x 10-12	(subset analysis)	NR	'-	'-	'-	TYK2	Chronic inflammatory diseases (ankylosing spondylitis, Crohn's disease, psoriasis, primary sclerosing cholangitis, ulcerative colitis) (pleiotropy)	ankylosing spondylitis, psoriasis, ulcerative colitis, Crohn's disease, sclerosing cholangitis	'-	GCST005537	26974007	Ellinghaus D	19:10354167
rs12720356				2 x 10-9	(subset analysis)	NR	'-	'-	'-	TYK2	Chronic inflammatory diseases (ankylosing spondylitis, Crohn's disease, psoriasis, primary sclerosing cholangitis, ulcerative colitis) (pleiotropy)	ankylosing spondylitis, psoriasis, ulcerative colitis, Crohn's disease, sclerosing cholangitis	'-	GCST005537	26974007	Ellinghaus D	19:10359299
rs35164067				3 x 10-10		0.796	1.14	'-	'-	CDC37	Ankylosing spondylitis	ankylosing spondylitis	'-	GCST005529	23749187	Cortes A	19:10414505
rs35074907				6 x 10-9	(subset analysis)	NR	'-	'-	'-	KEAP1	Chronic inflammatory diseases (ankylosing spondylitis, Crohn's disease, psoriasis, primary sclerosing cholangitis, ulcerative colitis) (pleiotropy)	ankylosing spondylitis, psoriasis, ulcerative colitis, Crohn's disease, sclerosing cholangitis	'-	GCST005537	26974007	Ellinghaus D	19:10489742
rs2024092				2 x 10-18	(subset analysis)	NR	'-	'-	'-	SBNO2	Chronic inflammatory diseases (ankylosing spondylitis, Crohn's disease, psoriasis, primary sclerosing cholangitis, ulcerative colitis) (pleiotropy)	ankylosing spondylitis, psoriasis, ulcerative colitis, Crohn's disease, sclerosing cholangitis	'-	GCST005537	26974007	Ellinghaus D	19:1124032
rs72977586				4 x 10-9	(subset analysis)	NR	'-	'-	'-	STK11	Chronic inflammatory diseases (ankylosing spondylitis, Crohn's disease, psoriasis, primary sclerosing cholangitis, ulcerative colitis) (pleiotropy)	ankylosing spondylitis, psoriasis, ulcerative colitis, Crohn's disease, sclerosing cholangitis	'-	GCST005537	26974007	Ellinghaus D	19:1186317
rs4802307				2 x 10-11	(subset analysis)	NR	'-	'-	'-	PPP5C, HIF3A	Chronic inflammatory diseases (ankylosing spondylitis, Crohn's disease, psoriasis, primary sclerosing cholangitis, ulcerative colitis) (pleiotropy)	ankylosing spondylitis, psoriasis, ulcerative colitis, Crohn's disease, sclerosing cholangitis	'-	GCST005537	26974007	Ellinghaus D	19:46346549
rs679574	rs603985	Schizophrenia vs ADHD (ordinary least squares (OLS))		1 x 10-17	(subset analysis)	NR	'-	'-	'-	FUT2	Chronic inflammatory diseases (ankylosing spondylitis, Crohn's disease, psoriasis, primary sclerosing cholangitis, ulcerative colitis) (pleiotropy)	ankylosing spondylitis, psoriasis, ulcerative colitis, Crohn's disease, sclerosing cholangitis	'-	GCST005537	26974007	Ellinghaus D	19:48702851
rs602662				5 x 10-8		0.49	'-	'-	'-	FUT2	Pediatric autoimmune diseases	autoimmune thyroid disease, Common variable immunodeficiency, type 1 diabetes mellitus, ankylosing spondylitis, psoriasis, celiac disease, ulcerative colitis, Crohn's disease, autoimmune disease, juvenile idiopathic arthritis, systemic lupus erythematosus	'-	GCST003097	26301688	Li YR	19:48703728
rs4851529				1 x 10-14	(subset analysis)	NR	'-	'-	'-	IL1R1, IL1R2	Chronic inflammatory diseases (ankylosing spondylitis, Crohn's disease, psoriasis, primary sclerosing cholangitis, ulcerative colitis) (pleiotropy)	ankylosing spondylitis, psoriasis, ulcerative colitis, Crohn's disease, sclerosing cholangitis	'-	GCST005537	26974007	Ellinghaus D	2:102030838
rs871656				1 x 10-9	(subset analysis)	NR	'-	'-	'-	IL1R1	Chronic inflammatory diseases (ankylosing spondylitis, Crohn's disease, psoriasis, primary sclerosing cholangitis, ulcerative colitis) (pleiotropy)	ankylosing spondylitis, psoriasis, ulcerative colitis, Crohn's disease, sclerosing cholangitis	'-	GCST005537	26974007	Ellinghaus D	2:102154822
rs12987977				3 x 10-17	(subset analysis)	NR	'-	'-	'-	IL18R1	Chronic inflammatory diseases (ankylosing spondylitis, Crohn's disease, psoriasis, primary sclerosing cholangitis, ulcerative colitis) (pleiotropy)	ankylosing spondylitis, psoriasis, ulcerative colitis, Crohn's disease, sclerosing cholangitis	'-	GCST005537	26974007	Ellinghaus D	2:102358876
rs2075184				9 x 10-8		0.23	'-	'-	'-	SLC9A4, IL18RAP	Pediatric autoimmune diseases	autoimmune thyroid disease, Common variable immunodeficiency, type 1 diabetes mellitus, ankylosing spondylitis, psoriasis, celiac disease, ulcerative colitis, Crohn's disease, autoimmune disease, juvenile idiopathic arthritis, systemic lupus erythematosus	'-	GCST003097	26301688	Li YR	2:102464132
rs11691685				5 x 10-8	(subset analysis)	NR	'-	'-	'-	TEX41	Chronic inflammatory diseases (ankylosing spondylitis, Crohn's disease, psoriasis, primary sclerosing cholangitis, ulcerative colitis) (pleiotropy)	ankylosing spondylitis, psoriasis, ulcerative colitis, Crohn's disease, sclerosing cholangitis	'-	GCST005537	26974007	Ellinghaus D	2:144724260
rs2111485				3 x 10-13	(subset analysis)	NR	'-	'-	'-	IFIH1, FAP	Chronic inflammatory diseases (ankylosing spondylitis, Crohn's disease, psoriasis, primary sclerosing cholangitis, ulcerative colitis) (pleiotropy)	ankylosing spondylitis, psoriasis, ulcerative colitis, Crohn's disease, sclerosing cholangitis	'-	GCST005537	26974007	Ellinghaus D	2:162254026
rs35667974				5 x 10-10	(subset analysis)	NR	'-	'-	'-	IFIH1	Chronic inflammatory diseases (ankylosing spondylitis, Crohn's disease, psoriasis, primary sclerosing cholangitis, ulcerative colitis) (pleiotropy)	ankylosing spondylitis, psoriasis, ulcerative colitis, Crohn's disease, sclerosing cholangitis	'-	GCST005537	26974007	Ellinghaus D	2:162268127
rs3747517				2 x 10-9	(subset analysis)	NR	'-	'-	'-	IFIH1	Chronic inflammatory diseases (ankylosing spondylitis, Crohn's disease, psoriasis, primary sclerosing cholangitis, ulcerative colitis) (pleiotropy)	ankylosing spondylitis, psoriasis, ulcerative colitis, Crohn's disease, sclerosing cholangitis	'-	GCST005537	26974007	Ellinghaus D	2:162272314
rs72871627				1 x 10-8	(subset analysis)	NR	'-	'-	'-	IFIH1	Chronic inflammatory diseases (ankylosing spondylitis, Crohn's disease, psoriasis, primary sclerosing cholangitis, ulcerative colitis) (pleiotropy)	ankylosing spondylitis, psoriasis, ulcerative colitis, Crohn's disease, sclerosing cholangitis	'-	GCST005537	26974007	Ellinghaus D	2:162280432
rs12615545				1 x 10-9		0.421	1.12	'-	'-	LINC01934	Ankylosing spondylitis	ankylosing spondylitis	'-	GCST005529	23749187	Cortes A	2:181183725
rs17229679				3 x 10-17	(subset analysis)	NR	'-	'-	'-	'-	Chronic inflammatory diseases (ankylosing spondylitis, Crohn's disease, psoriasis, primary sclerosing cholangitis, ulcerative colitis) (pleiotropy)	ankylosing spondylitis, psoriasis, ulcerative colitis, Crohn's disease, sclerosing cholangitis	'-	GCST005537	26974007	Ellinghaus D	2:198696033
rs6434978				1 x 10-10	(subset analysis)	NR	'-	'-	'-	'-	Chronic inflammatory diseases (ankylosing spondylitis, Crohn's disease, psoriasis, primary sclerosing cholangitis, ulcerative colitis) (pleiotropy)	ankylosing spondylitis, psoriasis, ulcerative colitis, Crohn's disease, sclerosing cholangitis	'-	GCST005537	26974007	Ellinghaus D	2:198702963
rs1405108				8 x 10-8	(subset analysis)	NR	'-	'-	'-	'-	Chronic inflammatory diseases (ankylosing spondylitis, Crohn's disease, psoriasis, primary sclerosing cholangitis, ulcerative colitis) (pleiotropy)	ankylosing spondylitis, psoriasis, ulcerative colitis, Crohn's disease, sclerosing cholangitis	'-	GCST005537	26974007	Ellinghaus D	2:198880294
rs7426056				1 x 10-20	(subset analysis)	NR	'-	'-	'-	CD28, KRT18P39	Chronic inflammatory diseases (ankylosing spondylitis, Crohn's disease, psoriasis, primary sclerosing cholangitis, ulcerative colitis) (pleiotropy)	ankylosing spondylitis, psoriasis, ulcerative colitis, Crohn's disease, sclerosing cholangitis	'-	GCST005537	26974007	Ellinghaus D	2:203747335
rs11306716				3 x 10-12	(subset analysis)	NR	'-	'-	'-	CTLA4, RNU6-474P	Chronic inflammatory diseases (ankylosing spondylitis, Crohn's disease, psoriasis, primary sclerosing cholangitis, ulcerative colitis) (pleiotropy)	ankylosing spondylitis, psoriasis, ulcerative colitis, Crohn's disease, sclerosing cholangitis	'-	GCST005537	26974007	Ellinghaus D	2:203843041
rs11676348				2 x 10-11	(subset analysis)	NR	'-	'-	'-	CXCR1, CXCR2	Chronic inflammatory diseases (ankylosing spondylitis, Crohn's disease, psoriasis, primary sclerosing cholangitis, ulcerative colitis) (pleiotropy)	ankylosing spondylitis, psoriasis, ulcerative colitis, Crohn's disease, sclerosing cholangitis	'-	GCST005537	26974007	Ellinghaus D	2:218145423
rs7556897				8 x 10-12	(subset analysis)	NR	'-	'-	'-	CCL20, SNRPGP8	Chronic inflammatory diseases (ankylosing spondylitis, Crohn's disease, psoriasis, primary sclerosing cholangitis, ulcerative colitis) (pleiotropy)	ankylosing spondylitis, psoriasis, ulcerative colitis, Crohn's disease, sclerosing cholangitis	'-	GCST005537	26974007	Ellinghaus D	2:227795396
rs12694846				5 x 10-15	(subset analysis)	NR	'-	'-	'-	SP140	Chronic inflammatory diseases (ankylosing spondylitis, Crohn's disease, psoriasis, primary sclerosing cholangitis, ulcerative colitis) (pleiotropy)	ankylosing spondylitis, psoriasis, ulcerative colitis, Crohn's disease, sclerosing cholangitis	'-	GCST005537	26974007	Ellinghaus D	2:230283413
rs35300242				5 x 10-67	(subset analysis)	NR	'-	'-	'-	ATG16L1	Chronic inflammatory diseases (ankylosing spondylitis, Crohn's disease, psoriasis, primary sclerosing cholangitis, ulcerative colitis) (pleiotropy)	ankylosing spondylitis, psoriasis, ulcerative colitis, Crohn's disease, sclerosing cholangitis	'-	GCST005537	26974007	Ellinghaus D	2:233260144
rs36001488				8 x 10-11		0.48	'-	'-	'-	ATG16L1	Pediatric autoimmune diseases	autoimmune thyroid disease, Common variable immunodeficiency, type 1 diabetes mellitus, ankylosing spondylitis, psoriasis, celiac disease, ulcerative colitis, Crohn's disease, autoimmune disease, juvenile idiopathic arthritis, systemic lupus erythematosus	'-	GCST003097	26301688	Li YR	2:233276621
rs4676410				1 x 10-8		0.209	1.13	'-	'-	GPR35	Ankylosing spondylitis	ankylosing spondylitis	'-	GCST005529	23749187	Cortes A	2:240624322
rs3749171				2 x 10-25	(subset analysis)	NR	'-	'-	'-	GPR35	Chronic inflammatory diseases (ankylosing spondylitis, Crohn's disease, psoriasis, primary sclerosing cholangitis, ulcerative colitis) (pleiotropy)	ankylosing spondylitis, psoriasis, ulcerative colitis, Crohn's disease, sclerosing cholangitis	'-	GCST005537	26974007	Ellinghaus D	2:240630275
rs4676406				6 x 10-10	(subset analysis)	NR	'-	'-	'-	AQP12B, GPR35	Chronic inflammatory diseases (ankylosing spondylitis, Crohn's disease, psoriasis, primary sclerosing cholangitis, ulcerative colitis) (pleiotropy)	ankylosing spondylitis, psoriasis, ulcerative colitis, Crohn's disease, sclerosing cholangitis	'-	GCST005537	26974007	Ellinghaus D	2:240639691
rs35320439				7 x 10-10	(subset analysis)	NR	'-	'-	'-	GAL3ST2	Chronic inflammatory diseases (ankylosing spondylitis, Crohn's disease, psoriasis, primary sclerosing cholangitis, ulcerative colitis) (pleiotropy)	ankylosing spondylitis, psoriasis, ulcerative colitis, Crohn's disease, sclerosing cholangitis	'-	GCST005537	26974007	Ellinghaus D	2:241797926
rs13407913				3 x 10-18	(subset analysis)	NR	'-	'-	'-	ADCY3	Chronic inflammatory diseases (ankylosing spondylitis, Crohn's disease, psoriasis, primary sclerosing cholangitis, ulcerative colitis) (pleiotropy)	ankylosing spondylitis, psoriasis, ulcerative colitis, Crohn's disease, sclerosing cholangitis	'-	GCST005537	26974007	Ellinghaus D	2:24874775
rs1260326				2 x 10-23	(subset analysis)	NR	'-	'-	'-	GCKR	Chronic inflammatory diseases (ankylosing spondylitis, Crohn's disease, psoriasis, primary sclerosing cholangitis, ulcerative colitis) (pleiotropy)	ankylosing spondylitis, psoriasis, ulcerative colitis, Crohn's disease, sclerosing cholangitis	'-	GCST005537	26974007	Ellinghaus D	2:27508073
rs925255				8 x 10-18	(subset analysis)	NR	'-	'-	'-	FLJ31356	Chronic inflammatory diseases (ankylosing spondylitis, Crohn's disease, psoriasis, primary sclerosing cholangitis, ulcerative colitis) (pleiotropy)	ankylosing spondylitis, psoriasis, ulcerative colitis, Crohn's disease, sclerosing cholangitis	'-	GCST005537	26974007	Ellinghaus D	2:28391927
rs77981966				2 x 10-16	(subset analysis)	NR	'-	'-	'-	THADA	Chronic inflammatory diseases (ankylosing spondylitis, Crohn's disease, psoriasis, primary sclerosing cholangitis, ulcerative colitis) (pleiotropy)	ankylosing spondylitis, psoriasis, ulcerative colitis, Crohn's disease, sclerosing cholangitis	'-	GCST005537	26974007	Ellinghaus D	2:43550825
rs702872				4 x 10-11	(subset analysis)	NR	'-	'-	'-	LINC01185	Chronic inflammatory diseases (ankylosing spondylitis, Crohn's disease, psoriasis, primary sclerosing cholangitis, ulcerative colitis) (pleiotropy)	ankylosing spondylitis, psoriasis, ulcerative colitis, Crohn's disease, sclerosing cholangitis	'-	GCST005537	26974007	Ellinghaus D	2:60854175
rs7608910				2 x 10-32	(subset analysis)	NR	'-	'-	'-	PUS10	Chronic inflammatory diseases (ankylosing spondylitis, Crohn's disease, psoriasis, primary sclerosing cholangitis, ulcerative colitis) (pleiotropy)	ankylosing spondylitis, psoriasis, ulcerative colitis, Crohn's disease, sclerosing cholangitis	'-	GCST005537	26974007	Ellinghaus D	2:60977721
rs10865331				7 x 10-34		0.37	'-	'-	'-	RN7SL51P	Ankylosing spondylitis	ankylosing spondylitis	'-	GCST001149	21743469	Evans DM	2:62324337
rs4672505				2 x 10-52	(subset analysis)	NR	'-	'-	'-	RN7SL51P	Chronic inflammatory diseases (ankylosing spondylitis, Crohn's disease, psoriasis, primary sclerosing cholangitis, ulcerative colitis) (pleiotropy)	ankylosing spondylitis, psoriasis, ulcerative colitis, Crohn's disease, sclerosing cholangitis	'-	GCST005537	26974007	Ellinghaus D	2:62333197
rs13001372				7 x 10-9		NR	1.36	'-	[1.19–1.56]	RN7SL51P	Ankylosing spondylitis	ankylosing spondylitis	'-	GCST007844	30946743	Li Z	2:62341086
rs6759298				5 x 10-47		0.378	1.29	'-	'-	RN7SL51P	Ankylosing spondylitis	ankylosing spondylitis	'-	GCST005529	23749187	Cortes A	2:62341310
rs11675538				3 x 10-8	(subset analysis)	NR	'-	'-	'-	DNAJB12P1, SPRED2	Chronic inflammatory diseases (ankylosing spondylitis, Crohn's disease, psoriasis, primary sclerosing cholangitis, ulcerative colitis) (pleiotropy)	ankylosing spondylitis, psoriasis, ulcerative colitis, Crohn's disease, sclerosing cholangitis	'-	GCST005537	26974007	Ellinghaus D	2:65459327
rs2666218				9 x 10-10	(subset analysis)	NR	'-	'-	'-	ASAP2	Chronic inflammatory diseases (ankylosing spondylitis, Crohn's disease, psoriasis, primary sclerosing cholangitis, ulcerative colitis) (pleiotropy)	ankylosing spondylitis, psoriasis, ulcerative colitis, Crohn's disease, sclerosing cholangitis	'-	GCST005537	26974007	Ellinghaus D	2:9262859
rs4243971				5 x 10-9	(subset analysis)	NR	'-	'-	'-	KIF3B, POFUT1	Chronic inflammatory diseases (ankylosing spondylitis, Crohn's disease, psoriasis, primary sclerosing cholangitis, ulcerative colitis) (pleiotropy)	ankylosing spondylitis, psoriasis, ulcerative colitis, Crohn's disease, sclerosing cholangitis	'-	GCST005537	26974007	Ellinghaus D	20:32261714
rs6058869				4 x 10-9	(subset analysis)	NR	'-	'-	'-	COMMD7, DNMT3B	Chronic inflammatory diseases (ankylosing spondylitis, Crohn's disease, psoriasis, primary sclerosing cholangitis, ulcerative colitis) (pleiotropy)	ankylosing spondylitis, psoriasis, ulcerative colitis, Crohn's disease, sclerosing cholangitis	'-	GCST005537	26974007	Ellinghaus D	20:32760944
rs4812833				7 x 10-16	(subset analysis)	NR	'-	'-	'-	LINC01620	Chronic inflammatory diseases (ankylosing spondylitis, Crohn's disease, psoriasis, primary sclerosing cholangitis, ulcerative colitis) (pleiotropy)	ankylosing spondylitis, psoriasis, ulcerative colitis, Crohn's disease, sclerosing cholangitis	'-	GCST005537	26974007	Ellinghaus D	20:44440356
rs1883832				4 x 10-12	(subset analysis)	NR	'-	'-	'-	CD40	Chronic inflammatory diseases (ankylosing spondylitis, Crohn's disease, psoriasis, primary sclerosing cholangitis, ulcerative colitis) (pleiotropy)	ankylosing spondylitis, psoriasis, ulcerative colitis, Crohn's disease, sclerosing cholangitis	'-	GCST005537	26974007	Ellinghaus D	20:46118343
rs1328454				4 x 10-9	(subset analysis)	NR	'-	'-	'-	SLC9A8	Chronic inflammatory diseases (ankylosing spondylitis, Crohn's disease, psoriasis, primary sclerosing cholangitis, ulcerative colitis) (pleiotropy)	ankylosing spondylitis, psoriasis, ulcerative colitis, Crohn's disease, sclerosing cholangitis	'-	GCST005537	26974007	Ellinghaus D	20:49823486
rs259964				4 x 10-12	(subset analysis)	NR	'-	'-	'-	ZNF831	Chronic inflammatory diseases (ankylosing spondylitis, Crohn's disease, psoriasis, primary sclerosing cholangitis, ulcerative colitis) (pleiotropy)	ankylosing spondylitis, psoriasis, ulcerative colitis, Crohn's disease, sclerosing cholangitis	'-	GCST005537	26974007	Ellinghaus D	20:59249254
rs6062496				2 x 10-30	(subset analysis)	NR	'-	'-	'-	RTEL1-TNFRSF6B, TNFRSF6B	Chronic inflammatory diseases (ankylosing spondylitis, Crohn's disease, psoriasis, primary sclerosing cholangitis, ulcerative colitis) (pleiotropy)	ankylosing spondylitis, psoriasis, ulcerative colitis, Crohn's disease, sclerosing cholangitis	'-	GCST005537	26974007	Ellinghaus D	20:63697746
rs2823288				4 x 10-28	(subset analysis)	NR	'-	'-	'-	CYCSP42	Chronic inflammatory diseases (ankylosing spondylitis, Crohn's disease, psoriasis, primary sclerosing cholangitis, ulcerative colitis) (pleiotropy)	ankylosing spondylitis, psoriasis, ulcerative colitis, Crohn's disease, sclerosing cholangitis	'-	GCST005537	26974007	Ellinghaus D	21:15448569
rs2284553				4 x 10-16	(subset analysis)	NR	'-	'-	'-	IFNGR2	Chronic inflammatory diseases (ankylosing spondylitis, Crohn's disease, psoriasis, primary sclerosing cholangitis, ulcerative colitis) (pleiotropy)	ankylosing spondylitis, psoriasis, ulcerative colitis, Crohn's disease, sclerosing cholangitis	'-	GCST005537	26974007	Ellinghaus D	21:33404389
rs9977672				5 x 10-54	(subset analysis)	NR	'-	'-	'-	RPL23AP12	Chronic inflammatory diseases (ankylosing spondylitis, Crohn's disease, psoriasis, primary sclerosing cholangitis, ulcerative colitis) (pleiotropy)	ankylosing spondylitis, psoriasis, ulcerative colitis, Crohn's disease, sclerosing cholangitis	'-	GCST005537	26974007	Ellinghaus D	21:39091357
rs2242944				8 x 10-20		0.63	1.39	'-	[1.28-1.49]	RPL23AP12	Ankylosing spondylitis	ankylosing spondylitis	'-	GCST000563	20062062	Reveille JD	21:39093252
rs2836882				5 x 10-8		0.27	'-	'-	'-	RPL23AP12	Pediatric autoimmune diseases	autoimmune thyroid disease, Common variable immunodeficiency, type 1 diabetes mellitus, ankylosing spondylitis, psoriasis, celiac disease, ulcerative colitis, Crohn's disease, autoimmune disease, juvenile idiopathic arthritis, systemic lupus erythematosus	'-	GCST003097	26301688	Li YR	21:39094644
rs2836883				7 x 10-17		0.734	1.18	'-	'-	RPL23AP12	Ankylosing spondylitis	ankylosing spondylitis	'-	GCST005529	23749187	Cortes A	21:39094818
rs378108				2 x 10-11		0.48	'-	'-	'-	RPL23AP12	Ankylosing spondylitis	ankylosing spondylitis	'-	GCST001149	21743469	Evans DM	21:39097594
rs1893592				6 x 10-9	(subset analysis)	NR	'-	'-	'-	UBASH3A	Chronic inflammatory diseases (ankylosing spondylitis, Crohn's disease, psoriasis, primary sclerosing cholangitis, ulcerative colitis) (pleiotropy)	ankylosing spondylitis, psoriasis, ulcerative colitis, Crohn's disease, sclerosing cholangitis	'-	GCST005537	26974007	Ellinghaus D	21:42434957
rs7282490				6 x 10-9		0.39	1.11	'-	'-	GATD3A	Ankylosing spondylitis	ankylosing spondylitis	'-	GCST005529	23749187	Cortes A	21:44195858
rs4456788				6 x 10-25	(subset analysis)	NR	'-	'-	'-	GATD3A	Chronic inflammatory diseases (ankylosing spondylitis, Crohn's disease, psoriasis, primary sclerosing cholangitis, ulcerative colitis) (pleiotropy)	ankylosing spondylitis, psoriasis, ulcerative colitis, Crohn's disease, sclerosing cholangitis	'-	GCST005537	26974007	Ellinghaus D	21:44196441
rs2266961				4 x 10-15	(subset analysis)	NR	'-	'-	'-	UBE2L3	Chronic inflammatory diseases (ankylosing spondylitis, Crohn's disease, psoriasis, primary sclerosing cholangitis, ulcerative colitis) (pleiotropy)	ankylosing spondylitis, psoriasis, ulcerative colitis, Crohn's disease, sclerosing cholangitis	'-	GCST005537	26974007	Ellinghaus D	22:21574308
rs2283790				8 x 10-8		0.196	1.12	'-	'-	UBE2L3	Ankylosing spondylitis	ankylosing spondylitis	'-	GCST005529	23749187	Cortes A	22:21602364
rs140135				6 x 10-9	(subset analysis)	NR	'-	'-	'-	UQCR10	Chronic inflammatory diseases (ankylosing spondylitis, Crohn's disease, psoriasis, primary sclerosing cholangitis, ulcerative colitis) (pleiotropy)	ankylosing spondylitis, psoriasis, ulcerative colitis, Crohn's disease, sclerosing cholangitis	'-	GCST005537	26974007	Ellinghaus D	22:29767846
rs2143178				2 x 10-33	(subset analysis)	NR	'-	'-	'-	PDGFB, RPL3	Chronic inflammatory diseases (ankylosing spondylitis, Crohn's disease, psoriasis, primary sclerosing cholangitis, ulcerative colitis) (pleiotropy)	ankylosing spondylitis, psoriasis, ulcerative colitis, Crohn's disease, sclerosing cholangitis	'-	GCST005537	26974007	Ellinghaus D	22:39264824
rs5757584				4 x 10-9	(subset analysis)	NR	'-	'-	'-	RPL3, PDGFB	Chronic inflammatory diseases (ankylosing spondylitis, Crohn's disease, psoriasis, primary sclerosing cholangitis, ulcerative colitis) (pleiotropy)	ankylosing spondylitis, psoriasis, ulcerative colitis, Crohn's disease, sclerosing cholangitis	'-	GCST005537	26974007	Ellinghaus D	22:39266545
rs1569414				6 x 10-10	(subset analysis)	NR	'-	'-	'-	FAM118A	Chronic inflammatory diseases (ankylosing spondylitis, Crohn's disease, psoriasis, primary sclerosing cholangitis, ulcerative colitis) (pleiotropy)	ankylosing spondylitis, psoriasis, ulcerative colitis, Crohn's disease, sclerosing cholangitis	'-	GCST005537	26974007	Ellinghaus D	22:45331684
rs6781808				8 x 10-9	(subset analysis)	NR	'-	'-	'-	NPM1P17	Chronic inflammatory diseases (ankylosing spondylitis, Crohn's disease, psoriasis, primary sclerosing cholangitis, ulcerative colitis) (pleiotropy)	ankylosing spondylitis, psoriasis, ulcerative colitis, Crohn's disease, sclerosing cholangitis	'-	GCST005537	26974007	Ellinghaus D	3:137722530
rs73178598				3 x 10-13	(subset analysis)	NR	'-	'-	'-	SATB1-AS1	Chronic inflammatory diseases (ankylosing spondylitis, Crohn's disease, psoriasis, primary sclerosing cholangitis, ulcerative colitis) (pleiotropy)	ankylosing spondylitis, psoriasis, ulcerative colitis, Crohn's disease, sclerosing cholangitis	'-	GCST005537	26974007	Ellinghaus D	3:18763719
rs13093489				9 x 10-8		0.334	1.1	'-	'-	EOMES, LINC01980	Ankylosing spondylitis	ankylosing spondylitis	'-	GCST005529	23749187	Cortes A	3:27753416
rs1001007				2 x 10-8	(subset analysis)	NR	'-	'-	'-	CCR5AS	Chronic inflammatory diseases (ankylosing spondylitis, Crohn's disease, psoriasis, primary sclerosing cholangitis, ulcerative colitis) (pleiotropy)	ankylosing spondylitis, psoriasis, ulcerative colitis, Crohn's disease, sclerosing cholangitis	'-	GCST005537	26974007	Ellinghaus D	3:46387167
rs4625				8 x 10-11		0.31	'-	'-	'-	DAG1	Pediatric autoimmune diseases	autoimmune thyroid disease, Common variable immunodeficiency, type 1 diabetes mellitus, ankylosing spondylitis, psoriasis, celiac disease, ulcerative colitis, Crohn's disease, autoimmune disease, juvenile idiopathic arthritis, systemic lupus erythematosus	'-	GCST003097	26301688	Li YR	3:49534707
rs116046827				8 x 10-11	(subset analysis)	NR	'-	'-	'-	BSN	Chronic inflammatory diseases (ankylosing spondylitis, Crohn's disease, psoriasis, primary sclerosing cholangitis, ulcerative colitis) (pleiotropy)	ankylosing spondylitis, psoriasis, ulcerative colitis, Crohn's disease, sclerosing cholangitis	'-	GCST005537	26974007	Ellinghaus D	3:49618715
rs3197999	rs4625	Depression		7 x 10-55	(subset analysis)	NR	'-	'-	'-	MST1	Chronic inflammatory diseases (ankylosing spondylitis, Crohn's disease, psoriasis, primary sclerosing cholangitis, ulcerative colitis) (pleiotropy)	ankylosing spondylitis, psoriasis, ulcerative colitis, Crohn's disease, sclerosing cholangitis	'-	GCST005537	26974007	Ellinghaus D	3:49684099
rs13107612				3 x 10-10	(subset analysis)	NR	'-	'-	'-	BANK1	Chronic inflammatory diseases (ankylosing spondylitis, Crohn's disease, psoriasis, primary sclerosing cholangitis, ulcerative colitis) (pleiotropy)	ankylosing spondylitis, psoriasis, ulcerative colitis, Crohn's disease, sclerosing cholangitis	'-	GCST005537	26974007	Ellinghaus D	4:101818823
rs3774937				2 x 10-18	(subset analysis)	NR	'-	'-	'-	NFKB1	Chronic inflammatory diseases (ankylosing spondylitis, Crohn's disease, psoriasis, primary sclerosing cholangitis, ulcerative colitis) (pleiotropy)	ankylosing spondylitis, psoriasis, ulcerative colitis, Crohn's disease, sclerosing cholangitis	'-	GCST005537	26974007	Ellinghaus D	4:102513096
rs59867199				7 x 10-20	(subset analysis)	NR	'-	'-	'-	IL2, IL21	Chronic inflammatory diseases (ankylosing spondylitis, Crohn's disease, psoriasis, primary sclerosing cholangitis, ulcerative colitis) (pleiotropy)	ankylosing spondylitis, psoriasis, ulcerative colitis, Crohn's disease, sclerosing cholangitis	'-	GCST005537	26974007	Ellinghaus D	4:122531076
rs13132308				5 x 10-8	(subset analysis)	NR	'-	'-	'-	IL21-AS1	Chronic inflammatory diseases (ankylosing spondylitis, Crohn's disease, psoriasis, primary sclerosing cholangitis, ulcerative colitis) (pleiotropy)	ankylosing spondylitis, psoriasis, ulcerative colitis, Crohn's disease, sclerosing cholangitis	'-	GCST005537	26974007	Ellinghaus D	4:122629959
rs62324212				3 x 10-8		0.42	'-	'-	'-	IL21-AS1	Pediatric autoimmune diseases	autoimmune thyroid disease, Common variable immunodeficiency, type 1 diabetes mellitus, ankylosing spondylitis, psoriasis, celiac disease, ulcerative colitis, Crohn's disease, autoimmune disease, juvenile idiopathic arthritis, systemic lupus erythematosus	'-	GCST003097	26301688	Li YR	4:122639784
rs7660520				8 x 10-11		0.26	'-	'-	'-	TENM3, DCTD	Pediatric autoimmune diseases	autoimmune thyroid disease, Common variable immunodeficiency, type 1 diabetes mellitus, ankylosing spondylitis, psoriasis, celiac disease, ulcerative colitis, Crohn's disease, autoimmune disease, juvenile idiopathic arthritis, systemic lupus erythematosus	'-	GCST003097	26301688	Li YR	4:182824168
rs11098964				2 x 10-8	(subset analysis)	NR	'-	'-	'-	ANTXR2	Chronic inflammatory diseases (ankylosing spondylitis, Crohn's disease, psoriasis, primary sclerosing cholangitis, ulcerative colitis) (pleiotropy)	ankylosing spondylitis, psoriasis, ulcerative colitis, Crohn's disease, sclerosing cholangitis	'-	GCST005537	26974007	Ellinghaus D	4:79966815
rs4389526				9 x 10-8		0.63	'-	'-	'-	ANTXR2	Ankylosing spondylitis	ankylosing spondylitis	'-	GCST001149	21743469	Evans DM	4:80025321
rs4333130				9 x 10-8		0.64	1.22	'-	[1.12-1.32]	ANTXR2	Ankylosing spondylitis	ankylosing spondylitis	'-	GCST000563	20062062	Reveille JD	4:80028675
rs11750385				4 x 10-8	(subset analysis)	NR	'-	'-	'-	LINC02213	Chronic inflammatory diseases (ankylosing spondylitis, Crohn's disease, psoriasis, primary sclerosing cholangitis, ulcerative colitis) (pleiotropy)	ankylosing spondylitis, psoriasis, ulcerative colitis, Crohn's disease, sclerosing cholangitis	'-	GCST005537	26974007	Ellinghaus D	5:10521556
rs3776414				6 x 10-9	(subset analysis)	NR	'-	'-	'-	DAP	Chronic inflammatory diseases (ankylosing spondylitis, Crohn's disease, psoriasis, primary sclerosing cholangitis, ulcerative colitis) (pleiotropy)	ankylosing spondylitis, psoriasis, ulcerative colitis, Crohn's disease, sclerosing cholangitis	'-	GCST005537	26974007	Ellinghaus D	5:10689450
rs17622378				2 x 10-55	(subset analysis)	NR	'-	'-	'-	IRF1, IRF1-AS1	Chronic inflammatory diseases (ankylosing spondylitis, Crohn's disease, psoriasis, primary sclerosing cholangitis, ulcerative colitis) (pleiotropy)	ankylosing spondylitis, psoriasis, ulcerative colitis, Crohn's disease, sclerosing cholangitis	'-	GCST005537	26974007	Ellinghaus D	5:132442760
rs11741255				2 x 10-9		0.42	'-	'-	'-	IRF1-AS1, IRF1	Pediatric autoimmune diseases	autoimmune thyroid disease, Common variable immunodeficiency, type 1 diabetes mellitus, ankylosing spondylitis, psoriasis, celiac disease, ulcerative colitis, Crohn's disease, autoimmune disease, juvenile idiopathic arthritis, systemic lupus erythematosus	'-	GCST003097	26301688	Li YR	5:132475490
rs6863411				2 x 10-9	(subset analysis)	NR	'-	'-	'-	NDFIP1	Chronic inflammatory diseases (ankylosing spondylitis, Crohn's disease, psoriasis, primary sclerosing cholangitis, ulcerative colitis) (pleiotropy)	ankylosing spondylitis, psoriasis, ulcerative colitis, Crohn's disease, sclerosing cholangitis	'-	GCST005537	26974007	Ellinghaus D	5:142133639
rs11749391				2 x 10-42	(subset analysis)	NR	'-	'-	'-	IRGM	Chronic inflammatory diseases (ankylosing spondylitis, Crohn's disease, psoriasis, primary sclerosing cholangitis, ulcerative colitis) (pleiotropy)	ankylosing spondylitis, psoriasis, ulcerative colitis, Crohn's disease, sclerosing cholangitis	'-	GCST005537	26974007	Ellinghaus D	5:150849504
rs74817271				2 x 10-26	(subset analysis)	NR	'-	'-	'-	TNIP1	Chronic inflammatory diseases (ankylosing spondylitis, Crohn's disease, psoriasis, primary sclerosing cholangitis, ulcerative colitis) (pleiotropy)	ankylosing spondylitis, psoriasis, ulcerative colitis, Crohn's disease, sclerosing cholangitis	'-	GCST005537	26974007	Ellinghaus D	5:151090412
rs4921482				9 x 10-25	(subset analysis)	NR	'-	'-	'-	IL12B	Chronic inflammatory diseases (ankylosing spondylitis, Crohn's disease, psoriasis, primary sclerosing cholangitis, ulcerative colitis) (pleiotropy)	ankylosing spondylitis, psoriasis, ulcerative colitis, Crohn's disease, sclerosing cholangitis	'-	GCST005537	26974007	Ellinghaus D	5:159337470
rs6556411				3 x 10-11	(subset analysis)	NR	'-	'-	'-	LINC01845, IL12B	Chronic inflammatory diseases (ankylosing spondylitis, Crohn's disease, psoriasis, primary sclerosing cholangitis, ulcerative colitis) (pleiotropy)	ankylosing spondylitis, psoriasis, ulcerative colitis, Crohn's disease, sclerosing cholangitis	'-	GCST005537	26974007	Ellinghaus D	5:159356215
rs6556416				2 x 10-8		0.67	'-	'-	'-	IL12B, LINC01845	Ankylosing spondylitis	ankylosing spondylitis	'-	GCST001149	21743469	Evans DM	5:159391737
rs6871626				3 x 10-8		0.337	1.1	'-	'-	IL12B, LINC01845	Ankylosing spondylitis	ankylosing spondylitis	'-	GCST005529	23749187	Cortes A	5:159399784
rs56167332				3 x 10-43	(subset analysis)	NR	'-	'-	'-	LINC01845, IL12B	Chronic inflammatory diseases (ankylosing spondylitis, Crohn's disease, psoriasis, primary sclerosing cholangitis, ulcerative colitis) (pleiotropy)	ankylosing spondylitis, psoriasis, ulcerative colitis, Crohn's disease, sclerosing cholangitis	'-	GCST005537	26974007	Ellinghaus D	5:159400761
rs755374				2 x 10-10		0.32	'-	'-	'-	LINC01845, IL12B	Pediatric autoimmune diseases	autoimmune thyroid disease, Common variable immunodeficiency, type 1 diabetes mellitus, ankylosing spondylitis, psoriasis, celiac disease, ulcerative colitis, Crohn's disease, autoimmune disease, juvenile idiopathic arthritis, systemic lupus erythematosus	'-	GCST003097	26301688	Li YR	5:159402286
rs12188300				3 x 10-34	(subset analysis)	NR	'-	'-	'-	LINC01845, IL12B	Chronic inflammatory diseases (ankylosing spondylitis, Crohn's disease, psoriasis, primary sclerosing cholangitis, ulcerative colitis) (pleiotropy)	ankylosing spondylitis, psoriasis, ulcerative colitis, Crohn's disease, sclerosing cholangitis	'-	GCST005537	26974007	Ellinghaus D	5:159402519
rs72812861				1 x 10-8	(subset analysis)	NR	'-	'-	'-	CPEB4	Chronic inflammatory diseases (ankylosing spondylitis, Crohn's disease, psoriasis, primary sclerosing cholangitis, ulcerative colitis) (pleiotropy)	ankylosing spondylitis, psoriasis, ulcerative colitis, Crohn's disease, sclerosing cholangitis	'-	GCST005537	26974007	Ellinghaus D	5:173960506
rs395157				8 x 10-15	(subset analysis)	NR	'-	'-	'-	OSMR	Chronic inflammatory diseases (ankylosing spondylitis, Crohn's disease, psoriasis, primary sclerosing cholangitis, ulcerative colitis) (pleiotropy)	ankylosing spondylitis, psoriasis, ulcerative colitis, Crohn's disease, sclerosing cholangitis	'-	GCST005537	26974007	Ellinghaus D	5:38867630
rs353339				5 x 10-13	(subset analysis)	NR	'-	'-	'-	LINC00604	Chronic inflammatory diseases (ankylosing spondylitis, Crohn's disease, psoriasis, primary sclerosing cholangitis, ulcerative colitis) (pleiotropy)	ankylosing spondylitis, psoriasis, ulcerative colitis, Crohn's disease, sclerosing cholangitis	'-	GCST005537	26974007	Ellinghaus D	5:40201698
rs11749040				7 x 10-28	(subset analysis)	NR	'-	'-	'-	'-	Chronic inflammatory diseases (ankylosing spondylitis, Crohn's disease, psoriasis, primary sclerosing cholangitis, ulcerative colitis) (pleiotropy)	ankylosing spondylitis, psoriasis, ulcerative colitis, Crohn's disease, sclerosing cholangitis	'-	GCST005537	26974007	Ellinghaus D	5:40396323
rs1992661				1 x 10-74	(subset analysis)	NR	'-	'-	'-	TTC33	Chronic inflammatory diseases (ankylosing spondylitis, Crohn's disease, psoriasis, primary sclerosing cholangitis, ulcerative colitis) (pleiotropy)	ankylosing spondylitis, psoriasis, ulcerative colitis, Crohn's disease, sclerosing cholangitis	'-	GCST005537	26974007	Ellinghaus D	5:40414887
rs7725052				8 x 10-11		0.43	'-	'-	'-	TTC33, RNU1-150P	Pediatric autoimmune diseases	autoimmune thyroid disease, Common variable immunodeficiency, type 1 diabetes mellitus, ankylosing spondylitis, psoriasis, celiac disease, ulcerative colitis, Crohn's disease, autoimmune disease, juvenile idiopathic arthritis, systemic lupus erythematosus	'-	GCST003097	26301688	Li YR	5:40487168
rs9687958				3 x 10-16	(subset analysis)	NR	'-	'-	'-	TTC33	Chronic inflammatory diseases (ankylosing spondylitis, Crohn's disease, psoriasis, primary sclerosing cholangitis, ulcerative colitis) (pleiotropy)	ankylosing spondylitis, psoriasis, ulcerative colitis, Crohn's disease, sclerosing cholangitis	'-	GCST005537	26974007	Ellinghaus D	5:40496321
rs71624119				2 x 10-8	(subset analysis)	NR	'-	'-	'-	ANKRD55	Chronic inflammatory diseases (ankylosing spondylitis, Crohn's disease, psoriasis, primary sclerosing cholangitis, ulcerative colitis) (pleiotropy)	ankylosing spondylitis, psoriasis, ulcerative colitis, Crohn's disease, sclerosing cholangitis	'-	GCST005537	26974007	Ellinghaus D	5:56144903
rs7731626				1 x 10-10		0.39	'-	'-	'-	ANKRD55	Pediatric autoimmune diseases	autoimmune thyroid disease, Common variable immunodeficiency, type 1 diabetes mellitus, ankylosing spondylitis, psoriasis, celiac disease, ulcerative colitis, Crohn's disease, autoimmune disease, juvenile idiopathic arthritis, systemic lupus erythematosus	'-	GCST003097	26301688	Li YR	5:56148856
rs4703855				3 x 10-8	(subset analysis)	NR	'-	'-	'-	PTCD2, YBX1P5	Chronic inflammatory diseases (ankylosing spondylitis, Crohn's disease, psoriasis, primary sclerosing cholangitis, ulcerative colitis) (pleiotropy)	ankylosing spondylitis, psoriasis, ulcerative colitis, Crohn's disease, sclerosing cholangitis	'-	GCST005537	26974007	Ellinghaus D	5:72398072
rs34804116				3 x 10-10	(subset analysis)	NR	'-	'-	'-	TMEM174, LINC02230	Chronic inflammatory diseases (ankylosing spondylitis, Crohn's disease, psoriasis, primary sclerosing cholangitis, ulcerative colitis) (pleiotropy)	ankylosing spondylitis, psoriasis, ulcerative colitis, Crohn's disease, sclerosing cholangitis	'-	GCST005537	26974007	Ellinghaus D	5:73244023
rs4552569				9 x 10-10		0.28	1.21	'-	[1.14-1.29]	ZP3P1, EDIL3	Ankylosing spondylitis	ankylosing spondylitis	'-	GCST001345	22138694	Lin Z	5:83877774
rs469758				6 x 10-54	(subset analysis)	NR	'-	'-	'-	ERAP1	Chronic inflammatory diseases (ankylosing spondylitis, Crohn's disease, psoriasis, primary sclerosing cholangitis, ulcerative colitis) (pleiotropy)	ankylosing spondylitis, psoriasis, ulcerative colitis, Crohn's disease, sclerosing cholangitis	'-	GCST005537	26974007	Ellinghaus D	5:96786011
rs30187				4 x 10-45		0.338	1.29	'-	'-	ERAP1	Ankylosing spondylitis	ankylosing spondylitis	'-	GCST005529	23749187	Cortes A	5:96788627
rs27529				1 x 10-9		NR	1.39	'-	[1.22–1.59]	ERAP1	Ankylosing spondylitis	ankylosing spondylitis	'-	GCST007844	30946743	Li Z	5:96790605
rs27434				5 x 10-12		0.23	1.19	'-	[1.10-1.30]	ERAP1	Ankylosing spondylitis	ankylosing spondylitis	'-	GCST000563	20062062	Reveille JD	5:96793809
rs10045403				6 x 10-14	(conditioned on rs30187 & rs2910686, EA)	0.73	1.2	'-	'-	ERAP1, ERAP2	Ankylosing spondylitis	ankylosing spondylitis	'-	GCST005529	23749187	Cortes A	5:96812030
rs2549803				4 x 10-12	(subset analysis)	NR	'-	'-	'-	ERAP2, ERAP1	Chronic inflammatory diseases (ankylosing spondylitis, Crohn's disease, psoriasis, primary sclerosing cholangitis, ulcerative colitis) (pleiotropy)	ankylosing spondylitis, psoriasis, ulcerative colitis, Crohn's disease, sclerosing cholangitis	'-	GCST005537	26974007	Ellinghaus D	5:96839226
rs4869313				9 x 10-8		0.42	'-	'-	'-	ERAP2	Pediatric autoimmune diseases	autoimmune thyroid disease, Common variable immunodeficiency, type 1 diabetes mellitus, ankylosing spondylitis, psoriasis, celiac disease, ulcerative colitis, Crohn's disease, autoimmune disease, juvenile idiopathic arthritis, systemic lupus erythematosus	'-	GCST003097	26301688	Li YR	5:96888176
rs2910686				2 x 10-21	(subset analysis)	NR	'-	'-	'-	ERAP2	Chronic inflammatory diseases (ankylosing spondylitis, Crohn's disease, psoriasis, primary sclerosing cholangitis, ulcerative colitis) (pleiotropy)	ankylosing spondylitis, psoriasis, ulcerative colitis, Crohn's disease, sclerosing cholangitis	'-	GCST005537	26974007	Ellinghaus D	5:96916885
rs4946717				1 x 10-21	(subset analysis)	NR	'-	'-	'-	PRDM1	Chronic inflammatory diseases (ankylosing spondylitis, Crohn's disease, psoriasis, primary sclerosing cholangitis, ulcerative colitis) (pleiotropy)	ankylosing spondylitis, psoriasis, ulcerative colitis, Crohn's disease, sclerosing cholangitis	'-	GCST005537	26974007	Ellinghaus D	6:106026874
rs28701841				6 x 10-10	(subset analysis)	NR	'-	'-	'-	PRDM1, ATG5	Chronic inflammatory diseases (ankylosing spondylitis, Crohn's disease, psoriasis, primary sclerosing cholangitis, ulcerative colitis) (pleiotropy)	ankylosing spondylitis, psoriasis, ulcerative colitis, Crohn's disease, sclerosing cholangitis	'-	GCST005537	26974007	Ellinghaus D	6:106082455
rs9491891				5 x 10-15	(subset analysis)	NR	'-	'-	'-	PTPRK, THEMIS	Chronic inflammatory diseases (ankylosing spondylitis, Crohn's disease, psoriasis, primary sclerosing cholangitis, ulcerative colitis) (pleiotropy)	ankylosing spondylitis, psoriasis, ulcerative colitis, Crohn's disease, sclerosing cholangitis	'-	GCST005537	26974007	Ellinghaus D	6:127956006
rs9494840				3 x 10-9	(subset analysis)	NR	'-	'-	'-	LINC02539, BTF3L4P3	Chronic inflammatory diseases (ankylosing spondylitis, Crohn's disease, psoriasis, primary sclerosing cholangitis, ulcerative colitis) (pleiotropy)	ankylosing spondylitis, psoriasis, ulcerative colitis, Crohn's disease, sclerosing cholangitis	'-	GCST005537	26974007	Ellinghaus D	6:137641937
rs928722				4 x 10-14	(subset analysis)	NR	'-	'-	'-	LINC02539	Chronic inflammatory diseases (ankylosing spondylitis, Crohn's disease, psoriasis, primary sclerosing cholangitis, ulcerative colitis) (pleiotropy)	ankylosing spondylitis, psoriasis, ulcerative colitis, Crohn's disease, sclerosing cholangitis	'-	GCST005537	26974007	Ellinghaus D	6:137652695
rs1267499				1 x 10-11	(subset analysis)	NR	'-	'-	'-	RNU6-793P	Chronic inflammatory diseases (ankylosing spondylitis, Crohn's disease, psoriasis, primary sclerosing cholangitis, ulcerative colitis) (pleiotropy)	ankylosing spondylitis, psoriasis, ulcerative colitis, Crohn's disease, sclerosing cholangitis	'-	GCST005537	26974007	Ellinghaus D	6:14715651
rs2451258				5 x 10-17	(subset analysis)	NR	'-	'-	'-	TAGAP-AS1	Chronic inflammatory diseases (ankylosing spondylitis, Crohn's disease, psoriasis, primary sclerosing cholangitis, ulcerative colitis) (pleiotropy)	ankylosing spondylitis, psoriasis, ulcerative colitis, Crohn's disease, sclerosing cholangitis	'-	GCST005537	26974007	Ellinghaus D	6:159085568
rs714830				5 x 10-9	(subset analysis)	NR	'-	'-	'-	CDKAL1	Chronic inflammatory diseases (ankylosing spondylitis, Crohn's disease, psoriasis, primary sclerosing cholangitis, ulcerative colitis) (pleiotropy)	ankylosing spondylitis, psoriasis, ulcerative colitis, Crohn's disease, sclerosing cholangitis	'-	GCST005537	26974007	Ellinghaus D	6:20624151
rs2328530				1 x 10-17	(subset analysis)	NR	'-	'-	'-	CDKAL1	Chronic inflammatory diseases (ankylosing spondylitis, Crohn's disease, psoriasis, primary sclerosing cholangitis, ulcerative colitis) (pleiotropy)	ankylosing spondylitis, psoriasis, ulcerative colitis, Crohn's disease, sclerosing cholangitis	'-	GCST005537	26974007	Ellinghaus D	6:20643496
rs71559680				6 x 10-12	(subset analysis)	NR	'-	'-	'-	LINC00581	Chronic inflammatory diseases (ankylosing spondylitis, Crohn's disease, psoriasis, primary sclerosing cholangitis, ulcerative colitis) (pleiotropy)	ankylosing spondylitis, psoriasis, ulcerative colitis, Crohn's disease, sclerosing cholangitis	'-	GCST005537	26974007	Ellinghaus D	6:21430497
rs2394250	.			8 x 10-51	(EA)	0.421	1.541	'-	'-	HCG9	Ankylosing spondylitis	ankylosing spondylitis	'-	GCST005529	23749187	Cortes A	6:29975879
rs17192932				6 x 10-120	(Turkish)	NR	22.84	'-	[17.55-29.72]	HLA-B	Ankylosing spondylitis	ankylosing spondylitis	'-	GCST007844	30946743	Li Z	6:31354352
rs117486637				9 x 10-91	(Iranian)	NR	31.08	'-	[22.27–43.38]	DHFRP2, HLA-B	Ankylosing spondylitis	ankylosing spondylitis	'-	GCST007844	30946743	Li Z	6:31358156
rs7743761				5 x 10-304		NR	'-	'-	'-	DHFRP2, RNU6-283P	Ankylosing spondylitis	ankylosing spondylitis	'-	GCST000563	20062062	Reveille JD	6:31368323
rs116488202				1 x 10-100	(EA)	NR	46	'-	'-	FGFR3P1, RNU6-283P	Ankylosing spondylitis	ankylosing spondylitis	'-	GCST005529	23749187	Cortes A	6:31377139
rs4349859	.			1 x 10-200	(less than)	0.04	'-	'-	'-	MICA, HLA-S	Ankylosing spondylitis	ankylosing spondylitis	'-	GCST001149	21743469	Evans DM	6:31398010
rs17765610				3 x 10-8	(EA)	0.118	1.17	'-	'-	BACH2	Ankylosing spondylitis	ankylosing spondylitis	'-	GCST005529	23749187	Cortes A	6:89956054
rs1847472				5 x 10-10	(subset analysis)	NR	'-	'-	'-	BACH2	Chronic inflammatory diseases (ankylosing spondylitis, Crohn's disease, psoriasis, primary sclerosing cholangitis, ulcerative colitis) (pleiotropy)	ankylosing spondylitis, psoriasis, ulcerative colitis, Crohn's disease, sclerosing cholangitis	'-	GCST005537	26974007	Ellinghaus D	6:90263440
rs72928038				2 x 10-10	(subset analysis)	NR	'-	'-	'-	BACH2	Chronic inflammatory diseases (ankylosing spondylitis, Crohn's disease, psoriasis, primary sclerosing cholangitis, ulcerative colitis) (pleiotropy)	ankylosing spondylitis, psoriasis, ulcerative colitis, Crohn's disease, sclerosing cholangitis	'-	GCST005537	26974007	Ellinghaus D	6:90267049
rs7805114				5 x 10-11	(subset analysis)	NR	'-	'-	'-	DLD, PIGCP2	Chronic inflammatory diseases (ankylosing spondylitis, Crohn's disease, psoriasis, primary sclerosing cholangitis, ulcerative colitis) (pleiotropy)	ankylosing spondylitis, psoriasis, ulcerative colitis, Crohn's disease, sclerosing cholangitis	'-	GCST005537	26974007	Ellinghaus D	7:107809588
rs6466198				1 x 10-21	(subset analysis)	NR	'-	'-	'-	DLD, PIGCP2	Chronic inflammatory diseases (ankylosing spondylitis, Crohn's disease, psoriasis, primary sclerosing cholangitis, ulcerative colitis) (pleiotropy)	ankylosing spondylitis, psoriasis, ulcerative colitis, Crohn's disease, sclerosing cholangitis	'-	GCST005537	26974007	Ellinghaus D	7:107839681
rs4728142				2 x 10-11	(subset analysis)	NR	'-	'-	'-	KCP, IRF5	Chronic inflammatory diseases (ankylosing spondylitis, Crohn's disease, psoriasis, primary sclerosing cholangitis, ulcerative colitis) (pleiotropy)	ankylosing spondylitis, psoriasis, ulcerative colitis, Crohn's disease, sclerosing cholangitis	'-	GCST005537	26974007	Ellinghaus D	7:128933913
rs2538470				2 x 10-10	(subset analysis)	NR	'-	'-	'-	RPL32P17, RN7SL72P	Chronic inflammatory diseases (ankylosing spondylitis, Crohn's disease, psoriasis, primary sclerosing cholangitis, ulcerative colitis) (pleiotropy)	ankylosing spondylitis, psoriasis, ulcerative colitis, Crohn's disease, sclerosing cholangitis	'-	GCST005537	26974007	Ellinghaus D	7:148523356
rs1525735				9 x 10-9	(subset analysis)	NR	'-	'-	'-	AHR	Chronic inflammatory diseases (ankylosing spondylitis, Crohn's disease, psoriasis, primary sclerosing cholangitis, ulcerative colitis) (pleiotropy)	ankylosing spondylitis, psoriasis, ulcerative colitis, Crohn's disease, sclerosing cholangitis	'-	GCST005537	26974007	Ellinghaus D	7:17157947
rs28550029				3 x 10-18	(subset analysis)	NR	'-	'-	'-	SKAP2	Chronic inflammatory diseases (ankylosing spondylitis, Crohn's disease, psoriasis, primary sclerosing cholangitis, ulcerative colitis) (pleiotropy)	ankylosing spondylitis, psoriasis, ulcerative colitis, Crohn's disease, sclerosing cholangitis	'-	GCST005537	26974007	Ellinghaus D	7:26832962
rs860262				7 x 10-9	(subset analysis)	NR	'-	'-	'-	JAZF1	Chronic inflammatory diseases (ankylosing spondylitis, Crohn's disease, psoriasis, primary sclerosing cholangitis, ulcerative colitis) (pleiotropy)	ankylosing spondylitis, psoriasis, ulcerative colitis, Crohn's disease, sclerosing cholangitis	'-	GCST005537	26974007	Ellinghaus D	7:28154778
rs1182188				4 x 10-11	(subset analysis)	NR	'-	'-	'-	GNA12	Chronic inflammatory diseases (ankylosing spondylitis, Crohn's disease, psoriasis, primary sclerosing cholangitis, ulcerative colitis) (pleiotropy)	ankylosing spondylitis, psoriasis, ulcerative colitis, Crohn's disease, sclerosing cholangitis	'-	GCST005537	26974007	Ellinghaus D	7:2830351
rs12718244				2 x 10-9	(subset analysis)	NR	'-	'-	'-	SPATA48	Chronic inflammatory diseases (ankylosing spondylitis, Crohn's disease, psoriasis, primary sclerosing cholangitis, ulcerative colitis) (pleiotropy)	ankylosing spondylitis, psoriasis, ulcerative colitis, Crohn's disease, sclerosing cholangitis	'-	GCST005537	26974007	Ellinghaus D	7:50136058
rs4917129				4 x 10-12	(subset analysis)	NR	'-	'-	'-	IKZF1	Chronic inflammatory diseases (ankylosing spondylitis, Crohn's disease, psoriasis, primary sclerosing cholangitis, ulcerative colitis) (pleiotropy)	ankylosing spondylitis, psoriasis, ulcerative colitis, Crohn's disease, sclerosing cholangitis	'-	GCST005537	26974007	Ellinghaus D	7:50283578
rs9297145				1 x 10-8	(subset analysis)	NR	'-	'-	'-	SMURF1, KPNA7	Chronic inflammatory diseases (ankylosing spondylitis, Crohn's disease, psoriasis, primary sclerosing cholangitis, ulcerative colitis) (pleiotropy)	ankylosing spondylitis, psoriasis, ulcerative colitis, Crohn's disease, sclerosing cholangitis	'-	GCST005537	26974007	Ellinghaus D	7:99161494
rs1551399				4 x 10-19	(subset analysis)	NR	'-	'-	'-	TRIB1	Chronic inflammatory diseases (ankylosing spondylitis, Crohn's disease, psoriasis, primary sclerosing cholangitis, ulcerative colitis) (pleiotropy)	ankylosing spondylitis, psoriasis, ulcerative colitis, Crohn's disease, sclerosing cholangitis	'-	GCST005537	26974007	Ellinghaus D	8:125527723
rs2042011				4 x 10-8	(subset analysis)	NR	'-	'-	'-	PVT1, RN7SKP226	Chronic inflammatory diseases (ankylosing spondylitis, Crohn's disease, psoriasis, primary sclerosing cholangitis, ulcerative colitis) (pleiotropy)	ankylosing spondylitis, psoriasis, ulcerative colitis, Crohn's disease, sclerosing cholangitis	'-	GCST005537	26974007	Ellinghaus D	8:128215706
rs6651252				2 x 10-17	(subset analysis)	NR	'-	'-	'-	LINC00824	Chronic inflammatory diseases (ankylosing spondylitis, Crohn's disease, psoriasis, primary sclerosing cholangitis, ulcerative colitis) (pleiotropy)	ankylosing spondylitis, psoriasis, ulcerative colitis, Crohn's disease, sclerosing cholangitis	'-	GCST005537	26974007	Ellinghaus D	8:128554935
rs1013210				8 x 10-8		NR	1.53846	'-	[1.54-1.54]	ADAM28	Ankylosing spondylitis	ankylosing spondylitis	'-	GCST007844	30946743	Li Z	8:24259209
rs10094579				2 x 10-10	(subset analysis)	NR	'-	'-	'-	RNU6-925P, COX6B1P6	Chronic inflammatory diseases (ankylosing spondylitis, Crohn's disease, psoriasis, primary sclerosing cholangitis, ulcerative colitis) (pleiotropy)	ankylosing spondylitis, psoriasis, ulcerative colitis, Crohn's disease, sclerosing cholangitis	'-	GCST005537	26974007	Ellinghaus D	8:89837077
rs4246905				1 x 10-8		0.28	'-	'-	'-	TNFSF15	Pediatric autoimmune diseases	autoimmune thyroid disease, Common variable immunodeficiency, type 1 diabetes mellitus, ankylosing spondylitis, psoriasis, celiac disease, ulcerative colitis, Crohn's disease, autoimmune disease, juvenile idiopathic arthritis, systemic lupus erythematosus	'-	GCST003097	26301688	Li YR	9:114790969
rs7848647				1 x 10-25	(subset analysis)	NR	'-	'-	'-	TNFSF15, DELEC1	Chronic inflammatory diseases (ankylosing spondylitis, Crohn's disease, psoriasis, primary sclerosing cholangitis, ulcerative colitis) (pleiotropy)	ankylosing spondylitis, psoriasis, ulcerative colitis, Crohn's disease, sclerosing cholangitis	'-	GCST005537	26974007	Ellinghaus D	9:114806766
rs7468800				2 x 10-9	(subset analysis)	NR	'-	'-	'-	TNFSF15, DELEC1	Chronic inflammatory diseases (ankylosing spondylitis, Crohn's disease, psoriasis, primary sclerosing cholangitis, ulcerative colitis) (pleiotropy)	ankylosing spondylitis, psoriasis, ulcerative colitis, Crohn's disease, sclerosing cholangitis	'-	GCST005537	26974007	Ellinghaus D	9:114829725
rs726657				1 x 10-14	(subset analysis)	NR	'-	'-	'-	DELEC1	Chronic inflammatory diseases (ankylosing spondylitis, Crohn's disease, psoriasis, primary sclerosing cholangitis, ulcerative colitis) (pleiotropy)	ankylosing spondylitis, psoriasis, ulcerative colitis, Crohn's disease, sclerosing cholangitis	'-	GCST005537	26974007	Ellinghaus D	9:114934056
rs4986790				1 x 10-8	(subset analysis)	NR	'-	'-	'-	TLR4	Chronic inflammatory diseases (ankylosing spondylitis, Crohn's disease, psoriasis, primary sclerosing cholangitis, ulcerative colitis) (pleiotropy)	ankylosing spondylitis, psoriasis, ulcerative colitis, Crohn's disease, sclerosing cholangitis	'-	GCST005537	26974007	Ellinghaus D	9:117713024
rs1128905				2 x 10-9	(EA)	0.503	1.12	'-	'-	GPSM1	Ankylosing spondylitis	ankylosing spondylitis	'-	GCST005529	23749187	Cortes A	9:136359387
rs141992399				1 x 10-31	(subset analysis)	NR	'-	'-	'-	CARD9	Chronic inflammatory diseases (ankylosing spondylitis, Crohn's disease, psoriasis, primary sclerosing cholangitis, ulcerative colitis) (pleiotropy)	ankylosing spondylitis, psoriasis, ulcerative colitis, Crohn's disease, sclerosing cholangitis	'-	GCST005537	26974007	Ellinghaus D	9:136365140
rs11145763				3 x 10-8		0.4	'-	'-	'-	CARD9	Pediatric autoimmune diseases	autoimmune thyroid disease, Common variable immunodeficiency, type 1 diabetes mellitus, ankylosing spondylitis, psoriasis, celiac disease, ulcerative colitis, Crohn's disease, autoimmune disease, juvenile idiopathic arthritis, systemic lupus erythematosus	'-	GCST003097	26301688	Li YR	9:136369144
rs10870077				6 x 10-45	(subset analysis)	NR	'-	'-	'-	CARD9	Chronic inflammatory diseases (ankylosing spondylitis, Crohn's disease, psoriasis, primary sclerosing cholangitis, ulcerative colitis) (pleiotropy)	ankylosing spondylitis, psoriasis, ulcerative colitis, Crohn's disease, sclerosing cholangitis	'-	GCST005537	26974007	Ellinghaus D	9:136369439
rs3124998				9 x 10-9	(subset analysis)	NR	'-	'-	'-	NOTCH1	Chronic inflammatory diseases (ankylosing spondylitis, Crohn's disease, psoriasis, primary sclerosing cholangitis, ulcerative colitis) (pleiotropy)	ankylosing spondylitis, psoriasis, ulcerative colitis, Crohn's disease, sclerosing cholangitis	'-	GCST005537	26974007	Ellinghaus D	9:136494980
rs2812378				6 x 10-9	(subset analysis)	NR	'-	'-	'-	FAM205A, CCL21	Chronic inflammatory diseases (ankylosing spondylitis, Crohn's disease, psoriasis, primary sclerosing cholangitis, ulcerative colitis) (pleiotropy)	ankylosing spondylitis, psoriasis, ulcerative colitis, Crohn's disease, sclerosing cholangitis	'-	GCST005537	26974007	Ellinghaus D	9:34710263
rs10758669				5 x 10-43	(subset analysis)	NR	'-	'-	'-	JAK2, HNRNPA1P41	Chronic inflammatory diseases (ankylosing spondylitis, Crohn's disease, psoriasis, primary sclerosing cholangitis, ulcerative colitis) (pleiotropy)	ankylosing spondylitis, psoriasis, ulcerative colitis, Crohn's disease, sclerosing cholangitis	'-	GCST005537	26974007	Ellinghaus D	9:4981602
rs36051895				9 x 10-8		0.29	'-	'-	'-	JAK2, HNRNPA1P41	Pediatric autoimmune diseases	autoimmune thyroid disease, Common variable immunodeficiency, type 1 diabetes mellitus, ankylosing spondylitis, psoriasis, celiac disease, ulcerative colitis, Crohn's disease, autoimmune disease, juvenile idiopathic arthritis, systemic lupus erythematosus	'-	GCST003097	26301688	Li YR	9:4981866
rs2807264				1 x 10-8		0.21	'-	'-	'-	RNU6-320P, LINC00892	Pediatric autoimmune diseases	autoimmune thyroid disease, Common variable immunodeficiency, type 1 diabetes mellitus, ankylosing spondylitis, psoriasis, celiac disease, ulcerative colitis, Crohn's disease, autoimmune disease, juvenile idiopathic arthritis, systemic lupus erythematosus	'-	GCST003097	26301688	Li YR	X:136583619
rs12863738				6 x 10-8		0.17	'-	'-	'-	RPL22P23, SRRM1P3	Pediatric autoimmune diseases	autoimmune thyroid disease, Common variable immunodeficiency, type 1 diabetes mellitus, ankylosing spondylitis, psoriasis, celiac disease, ulcerative colitis, Crohn's disease, autoimmune disease, juvenile idiopathic arthritis, systemic lupus erythematosus	'-	GCST003097	26301688	Li YR	X:136949968

## Sheet: Ankyl. Spondylitis haplotypes
Trait	Variant	Chr. region	Coordinates (GRCh38)	Risk allele	Genes inside the haplotype		Trait	Variant	Chr. region	Coordinates (GRCh38)	Risk allele	Genes inside the haplotype
Chronic inflammatory diseases (Including Ankylosing spondylitis)	rs679574	19q13.33	48702851	?	FUT2 (ENSG00000176920)		Depression	rs4625	3p21.31	49534707	G	DAG1 (ENSG00000173402)
Schizophrenia, ADHD	rs603985	19q13.33	48704000	?			Chronic inflammatory diseases (Including Ankylosing spondylitis)	rs3197999	3p21.31	49684099	?	BSN (ENSG00000164061)
												APEH (ENSG00000164062)
												MST1 (ENSG00000173531)

## Sheet: Psoriasis_EFO_0000676
Variant	Psychiatric SNP in LD with Psoriasis SNP	Psychiatric trait	Psychiatric SNP in LD with Psoriasis SNP	Psychiatric trait	Psychiatric SNP in LD with Psoriasis SNP	Psychiatric trait	Psychiatric SNP in LD with Psoriasis SNP	Psychiatric trait	Psychiatric SNP in LD with Psoriasis SNP	Psychiatric trait	Psychiatric SNP in LD with Psoriasis SNP	Psychiatric trait	Psychiatric SNP in LD with Psoriasis SNP	Psychiatric trait	Psychiatric SNP in LD with Psoriasis SNP	Psychiatric trait		P-value	P-value annotation	RAF	OR	Beta	CI	Mapped gene	Reported trait	Trait(s)	Background trait(s)	Study accession	PubMed ID	First Author	Location
rs6679677																		8 x 10-11		0.09	'-	'-	'-	RSBN1, PHTF1	Pediatric autoimmune diseases	autoimmune thyroid disease, Common variable immunodeficiency, type 1 diabetes mellitus, ankylosing spondylitis, psoriasis, celiac disease, ulcerative colitis, Crohn's disease, autoimmune disease, juvenile idiopathic arthritis, systemic lupus erythematosus	'-	GCST003097	26301688	Li YR	1:113761186
rs2476601																		3 x 10-12	(subset analysis)	NR	'-	'-	'-	PTPN22	Chronic inflammatory diseases (ankylosing spondylitis, Crohn's disease, psoriasis, primary sclerosing cholangitis, ulcerative colitis) (pleiotropy)	ankylosing spondylitis, psoriasis, ulcerative colitis, Crohn's disease, sclerosing cholangitis	'-	GCST005537	26974007	Ellinghaus D	1:113834946
rs114202211																		5 x 10-8	(subset analysis)	NR	'-	'-	'-	HIPK1	Chronic inflammatory diseases (ankylosing spondylitis, Crohn's disease, psoriasis, primary sclerosing cholangitis, ulcerative colitis) (pleiotropy)	ankylosing spondylitis, psoriasis, ulcerative colitis, Crohn's disease, sclerosing cholangitis	'-	GCST005537	26974007	Ellinghaus D	1:113943285
rs5063																		4 x 10-9		'-	1.17647	'-	[1.14-1.27]	CLCN6, NPPA	Psoriasis	psoriasis	'-	GCST008479	25854761	Zuo X	1:11847591
rs2103876																		1 x 10-9		'-	1.11	'-	[1.07–1.14]	MFN2	Psoriasis	psoriasis	'-	GCST90019017	34927100	Stuart PE	1:11993043
rs6697886																		2 x 10-10	(subset analysis)	NR	'-	'-	'-	C1QTNF12, B3GALT6	Chronic inflammatory diseases (ankylosing spondylitis, Crohn's disease, psoriasis, primary sclerosing cholangitis, ulcerative colitis) (pleiotropy)	ankylosing spondylitis, psoriasis, ulcerative colitis, Crohn's disease, sclerosing cholangitis	'-	GCST005537	26974007	Ellinghaus D	1:1238231
rs4845604																		2 x 10-16	(subset analysis)	NR	'-	'-	'-	RORC	Chronic inflammatory diseases (ankylosing spondylitis, Crohn's disease, psoriasis, primary sclerosing cholangitis, ulcerative colitis) (pleiotropy)	ankylosing spondylitis, psoriasis, ulcerative colitis, Crohn's disease, sclerosing cholangitis	'-	GCST005537	26974007	Ellinghaus D	1:151829204
rs12130219																		1 x 10-23	(Opposed)	NR	'-	'-	'-	FLG-AS1, PUDPP2	Inflammatory skin disease	atopic eczema, psoriasis	'-	GCST002740	25574825	Baurecht H	1:152189630
rs10888501																		6 x 10-13		'-	1.16	'-	[1.14-1.20]	LCE3E, CRCT1	Psoriasis	psoriasis	'-	GCST008479	25854761	Zuo X	1:152565478
rs4085613																		7 x 10-30		0.43	1.32	'-	[1.25-1.39]	LCE3D, LCE3E	Psoriasis	psoriasis	'-	GCST000321	19169255	Zhang XJ	1:152577542
rs4112788																		3 x 10-10		NR	1.29	'-	[1.19-1.40]	LCE3D, LCE3E	Psoriasis	psoriasis	'-	GCST000833	20953190	Strange A	1:152578800
rs6693105																		4 x 10-24	(subset analysis)	NR	'-	'-	'-	LCE3B, LCE3A	Chronic inflammatory diseases (ankylosing spondylitis, Crohn's disease, psoriasis, primary sclerosing cholangitis, ulcerative colitis) (pleiotropy)	ankylosing spondylitis, psoriasis, ulcerative colitis, Crohn's disease, sclerosing cholangitis	'-	GCST005537	26974007	Ellinghaus D	1:152618187
rs4845454																		4 x 10-12		NR	1.164	'-	NR	LCE3B, LCE3A	Psoriasis vulgaris	psoriasis vulgaris	'-	GCST003268	26626624	Stuart PE	1:152619708
rs1581803																		2 x 10-12	(Psoriasis)	NR	1.22	'-	[1.15–1.30]	LCE3A, LCE3B	Inflammatory skin disease	psoriasis	'-	GCST002740	25574825	Baurecht H	1:152619805
rs11205044																		2 x 10-14		'-	1.09	'-	'-	LCE3B, LCE3A	Psoriasis or type 2 diabetes (trans-disease meta-analysis)(opposite effect)	psoriasis, type 2 diabetes mellitus	'-	GCST011990	33385400	Patrick MT	1:152620961
rs4845459																		5 x 10-17		0.651	1.27	'-	[1.2-1.35]	LCE3A, LCEP4	Psoriasis	psoriasis	'-	GCST002874	25903422	Yin X	1:152631366
rs12564811																		3 x 10-8		NR	1.25	'-	NR	LCE2B, LCE2A	COVID-19 or psoriasis (trans-disease meta-analysis)	psoriasis, COVID-19	'-	GCST011477	33485957	Patrick MT	1:152693204
rs41268474																		6 x 10-11		'-	1.17	'-	1.12-1.23	C1orf68	Psoriasis	psoriasis	'-	GCST008479	25854761	Zuo X	1:152720036
rs76337351																		2 x 10-8		'-	1.20482	'-	[1.14-1.3]	KPRP	Psoriasis	psoriasis	'-	GCST008479	25854761	Zuo X	1:152760900
rs4363385																		2 x 10-15	(Opposed)	NR	'-	'-	'-	SPRR3, SPRR1B	Inflammatory skin disease	atopic eczema, psoriasis	'-	GCST002740	25574825	Baurecht H	1:153016845
rs4129267																		9 x 10-18	(subset analysis)	NR	'-	'-	'-	IL6R	Chronic inflammatory diseases (ankylosing spondylitis, Crohn's disease, psoriasis, primary sclerosing cholangitis, ulcerative colitis) (pleiotropy)	ankylosing spondylitis, psoriasis, ulcerative colitis, Crohn's disease, sclerosing cholangitis	'-	GCST005537	26974007	Ellinghaus D	1:154453788
rs78973538																		3 x 10-8	(subset analysis)	NR	'-	'-	'-	GBAP1	Chronic inflammatory diseases (ankylosing spondylitis, Crohn's disease, psoriasis, primary sclerosing cholangitis, ulcerative colitis) (pleiotropy)	ankylosing spondylitis, psoriasis, ulcerative colitis, Crohn's disease, sclerosing cholangitis	'-	GCST005537	26974007	Ellinghaus D	1:155224224
rs2276405																		3 x 10-9		'-	1.20482	'-	[1.11-1.25]	AIM2	Psoriasis	psoriasis	'-	GCST008479	25854761	Zuo X	1:159073406
rs1333062																		2 x 10-11	(subset analysis)	NR	'-	'-	'-	ITLN1, CD244	Chronic inflammatory diseases (ankylosing spondylitis, Crohn's disease, psoriasis, primary sclerosing cholangitis, ulcerative colitis) (pleiotropy)	ankylosing spondylitis, psoriasis, ulcerative colitis, Crohn's disease, sclerosing cholangitis	'-	GCST005537	26974007	Ellinghaus D	1:160876494
rs10800314																		1 x 10-32	(subset analysis)	NR	'-	'-	'-	FCGR2A	Chronic inflammatory diseases (ankylosing spondylitis, Crohn's disease, psoriasis, primary sclerosing cholangitis, ulcerative colitis) (pleiotropy)	ankylosing spondylitis, psoriasis, ulcerative colitis, Crohn's disease, sclerosing cholangitis	'-	GCST005537	26974007	Ellinghaus D	1:161502999
rs61802846																		1 x 10-9	(subset analysis)	NR	'-	'-	'-	FCGR2A	Chronic inflammatory diseases (ankylosing spondylitis, Crohn's disease, psoriasis, primary sclerosing cholangitis, ulcerative colitis) (pleiotropy)	ankylosing spondylitis, psoriasis, ulcerative colitis, Crohn's disease, sclerosing cholangitis	'-	GCST005537	26974007	Ellinghaus D	1:161504083
rs12046909																		2 x 10-9		'-	1.14	'-	[1.09–1.19]	XCL2, QRSL1P1	Psoriasis	psoriasis	'-	GCST90019017	34927100	Stuart PE	1:168538225
rs12118303																		3 x 10-10		0.17	1.12	'-	'-	FASLG, SLC25A38P1	Psoriasis	psoriasis	'-	GCST004346	28537254	Tsoi LC	1:172705957
rs6425143																		1 x 10-17	(subset analysis)	NR	'-	'-	'-	AIMP1P2	Chronic inflammatory diseases (ankylosing spondylitis, Crohn's disease, psoriasis, primary sclerosing cholangitis, ulcerative colitis) (pleiotropy)	ankylosing spondylitis, psoriasis, ulcerative colitis, Crohn's disease, sclerosing cholangitis	'-	GCST005537	26974007	Ellinghaus D	1:172875212
rs16841904																		2 x 10-9	(subset analysis)	NR	'-	'-	'-	DENND1B	Chronic inflammatory diseases (ankylosing spondylitis, Crohn's disease, psoriasis, primary sclerosing cholangitis, ulcerative colitis) (pleiotropy)	ankylosing spondylitis, psoriasis, ulcerative colitis, Crohn's disease, sclerosing cholangitis	'-	GCST005537	26974007	Ellinghaus D	1:197732862
rs4655215																		8 x 10-20	(subset analysis)	NR	'-	'-	'-	RNF186, TMCO4	Chronic inflammatory diseases (ankylosing spondylitis, Crohn's disease, psoriasis, primary sclerosing cholangitis, ulcerative colitis) (pleiotropy)	ankylosing spondylitis, psoriasis, ulcerative colitis, Crohn's disease, sclerosing cholangitis	'-	GCST005537	26974007	Ellinghaus D	1:19811221
rs3806308																		1 x 10-24	(subset analysis)	NR	'-	'-	'-	RNF186, OTUD3	Chronic inflammatory diseases (ankylosing spondylitis, Crohn's disease, psoriasis, primary sclerosing cholangitis, ulcerative colitis) (pleiotropy)	ankylosing spondylitis, psoriasis, ulcerative colitis, Crohn's disease, sclerosing cholangitis	'-	GCST005537	26974007	Ellinghaus D	1:19816373
rs6426833																		7 x 10-62	(subset analysis)	NR	'-	'-	'-	OTUD3, RNF186	Chronic inflammatory diseases (ankylosing spondylitis, Crohn's disease, psoriasis, primary sclerosing cholangitis, ulcerative colitis) (pleiotropy)	ankylosing spondylitis, psoriasis, ulcerative colitis, Crohn's disease, sclerosing cholangitis	'-	GCST005537	26974007	Ellinghaus D	1:19845367
rs2816958																		4 x 10-15	(subset analysis)	NR	'-	'-	'-	NR5A2	Chronic inflammatory diseases (ankylosing spondylitis, Crohn's disease, psoriasis, primary sclerosing cholangitis, ulcerative colitis) (pleiotropy)	ankylosing spondylitis, psoriasis, ulcerative colitis, Crohn's disease, sclerosing cholangitis	'-	GCST005537	26974007	Ellinghaus D	1:200132792
rs12131796																		5 x 10-41	(subset analysis)	NR	'-	'-	'-	INAVA	Chronic inflammatory diseases (ankylosing spondylitis, Crohn's disease, psoriasis, primary sclerosing cholangitis, ulcerative colitis) (pleiotropy)	ankylosing spondylitis, psoriasis, ulcerative colitis, Crohn's disease, sclerosing cholangitis	'-	GCST005537	26974007	Ellinghaus D	1:200909599
rs41298997																		2 x 10-8		0.18	1.13	'-	'-	IKBKE	Psoriasis	psoriasis	'-	GCST004346	28537254	Tsoi LC	1:206481989
rs3024493																		1 x 10-38	(subset analysis)	NR	'-	'-	'-	IL10	Chronic inflammatory diseases (ankylosing spondylitis, Crohn's disease, psoriasis, primary sclerosing cholangitis, ulcerative colitis) (pleiotropy)	ankylosing spondylitis, psoriasis, ulcerative colitis, Crohn's disease, sclerosing cholangitis	'-	GCST005537	26974007	Ellinghaus D	1:206770623
rs12075255																		3 x 10-11	(subset analysis)	NR	'-	'-	'-	IL19	Chronic inflammatory diseases (ankylosing spondylitis, Crohn's disease, psoriasis, primary sclerosing cholangitis, ulcerative colitis) (pleiotropy)	ankylosing spondylitis, psoriasis, ulcerative colitis, Crohn's disease, sclerosing cholangitis	'-	GCST005537	26974007	Ellinghaus D	1:206788283
rs340874																		3 x 10-8		'-	1.06	'-	'-	PROX1, PROX1-AS1	Psoriasis or type 2 diabetes (trans-disease meta-analysis)(opposite effect)	psoriasis, type 2 diabetes mellitus	'-	GCST011990	33385400	Patrick MT	1:213985913
rs34920465																		3 x 10-13	(subset analysis)	NR	'-	'-	'-	ZBTB40, PPIAP34	Chronic inflammatory diseases (ankylosing spondylitis, Crohn's disease, psoriasis, primary sclerosing cholangitis, ulcerative colitis) (pleiotropy)	ankylosing spondylitis, psoriasis, ulcerative colitis, Crohn's disease, sclerosing cholangitis	'-	GCST005537	26974007	Ellinghaus D	1:22373858
rs2076346																		1 x 10-11	(Psoriasis)	NR	'-	'-	'-	ELOA-AS1, ELOA	Inflammatory skin disease	psoriasis	'-	GCST002740	25574825	Baurecht H	1:23757159
rs4649201																		3 x 10-11		'-	1.11	'-	'-	IFNLR1	Psoriasis or type 2 diabetes (trans-disease meta-analysis)(opposite effect)	psoriasis, type 2 diabetes mellitus	'-	GCST011990	33385400	Patrick MT	1:24182945
rs10794648																		2 x 10-9	(Psoriasis)	NR	'-	'-	'-	IFNLR1, LINC02800	Inflammatory skin disease	psoriasis	'-	GCST002740	25574825	Baurecht H	1:24191716
rs7552167																		9 x 10-12		0.858	1.21	'-	'-	IFNLR1, LINC02800	Psoriasis	psoriasis	'-	GCST005527	23143594	Tsoi LC	1:24192153
rs4649203																		7 x 10-8		0.73	1.13	'-	[1.05-1.22]	LINC02800, IFNLR1	Psoriasis	psoriasis	'-	GCST000833	20953190	Strange A	1:24193430
rs6672420																		3 x 10-12		'-	1.07	'-	'-	RUNX3	Psoriasis or type 2 diabetes (trans-disease meta-analysis)(opposite effect)	psoriasis, type 2 diabetes mellitus	'-	GCST011990	33385400	Patrick MT	1:24964519
rs7536201																		2 x 10-12		0.494	1.13	'-	'-	MIR4425, RUNX3	Psoriasis	psoriasis	'-	GCST005527	23143594	Tsoi LC	1:24966593
rs6600247																		9 x 10-29	(subset analysis)	NR	'-	'-	'-	RUNX3, MIR4425	Chronic inflammatory diseases (ankylosing spondylitis, Crohn's disease, psoriasis, primary sclerosing cholangitis, ulcerative colitis) (pleiotropy)	ankylosing spondylitis, psoriasis, ulcerative colitis, Crohn's disease, sclerosing cholangitis	'-	GCST005537	26974007	Ellinghaus D	1:24978623
rs2234161																		2 x 10-11	(subset analysis)	NR	'-	'-	'-	TNFRSF14	Chronic inflammatory diseases (ankylosing spondylitis, Crohn's disease, psoriasis, primary sclerosing cholangitis, ulcerative colitis) (pleiotropy)	ankylosing spondylitis, psoriasis, ulcerative colitis, Crohn's disease, sclerosing cholangitis	'-	GCST005537	26974007	Ellinghaus D	1:2559766
rs72933970																		1 x 10-8		'-	1.16	'-	1.09-1.21	C1orf141	Psoriasis	psoriasis	'-	GCST008479	25854761	Zuo X	1:67095407
rs2295359																		8 x 10-8	(EA, conditional on rs12564022)	0.344	1.15	'-	[1.09-1.21]	IL23R, C1orf141	Psoriasis	psoriasis	'-	GCST002874	25903422	Yin X	1:67170267
rs11580078																		8 x 10-11		0.43	'-	'-	'-	IL23R, C1orf141	Pediatric autoimmune diseases	autoimmune thyroid disease, Common variable immunodeficiency, type 1 diabetes mellitus, ankylosing spondylitis, psoriasis, celiac disease, ulcerative colitis, Crohn's disease, autoimmune disease, juvenile idiopathic arthritis, systemic lupus erythematosus	'-	GCST003097	26301688	Li YR	1:67203951
rs12564022																		2 x 10-9	(EA)	0.275	1.17	'-	[1.11-1.23]	IL23R, C1orf141	Psoriasis	psoriasis	'-	GCST002874	25903422	Yin X	1:67205072
rs7517847																		1 x 10-98	(subset analysis)	NR	'-	'-	'-	IL23R, C1orf141	Chronic inflammatory diseases (ankylosing spondylitis, Crohn's disease, psoriasis, primary sclerosing cholangitis, ulcerative colitis) (pleiotropy)	ankylosing spondylitis, psoriasis, ulcerative colitis, Crohn's disease, sclerosing cholangitis	'-	GCST005537	26974007	Ellinghaus D	1:67215986
rs2201841																		3 x 10-8		0.3	1.13	'-	[NR]	C1orf141, IL23R	Psoriasis	psoriasis	'-	GCST000322	19169254	Nair RP	1:67228519
rs183686347																		6 x 10-14	(subset analysis)	NR	'-	'-	'-	IL23R	Chronic inflammatory diseases (ankylosing spondylitis, Crohn's disease, psoriasis, primary sclerosing cholangitis, ulcerative colitis) (pleiotropy)	ankylosing spondylitis, psoriasis, ulcerative colitis, Crohn's disease, sclerosing cholangitis	'-	GCST005537	26974007	Ellinghaus D	1:67237759
rs11209026																		2 x 10-10	(Psoriasis)	NR	'-	'-	'-	IL23R	Inflammatory skin disease	psoriasis	'-	GCST002740	25574825	Baurecht H	1:67240275
rs80174646																		1 x 10-143	(subset analysis)	NR	'-	'-	'-	IL23R	Chronic inflammatory diseases (ankylosing spondylitis, Crohn's disease, psoriasis, primary sclerosing cholangitis, ulcerative colitis) (pleiotropy)	ankylosing spondylitis, psoriasis, ulcerative colitis, Crohn's disease, sclerosing cholangitis	'-	GCST005537	26974007	Ellinghaus D	1:67242472
rs10889676																		2 x 10-24	(subset analysis)	NR	'-	'-	'-	IL23R	Chronic inflammatory diseases (ankylosing spondylitis, Crohn's disease, psoriasis, primary sclerosing cholangitis, ulcerative colitis) (pleiotropy)	ankylosing spondylitis, psoriasis, ulcerative colitis, Crohn's disease, sclerosing cholangitis	'-	GCST005537	26974007	Ellinghaus D	1:67256884
rs9988642																		1 x 10-26		0.929	1.52	'-	'-	IL23R, RNU4ATAC4P	Psoriasis	psoriasis	'-	GCST005527	23143594	Tsoi LC	1:67260421
rs12119179																		6 x 10-13	(Psoriasis)	NR	'-	'-	'-	DNAJB6P4, IL12RB2	Inflammatory skin disease	psoriasis	'-	GCST002740	25574825	Baurecht H	1:67281732
rs10789285																		3 x 10-9		0.25	1.12	'-	[NR]	LINC02791	Psoriasis	psoriasis	'-	GCST002889	25939698	Tsoi LC	1:69322799
rs34517439																		4 x 10-9		0.12	1.18	'-	'-	GIPC2, DNAJB4	Psoriasis	psoriasis	'-	GCST004346	28537254	Tsoi LC	1:77984833
rs3766606																		9 x 10-14	(subset analysis)	NR	'-	'-	'-	PARK7	Chronic inflammatory diseases (ankylosing spondylitis, Crohn's disease, psoriasis, primary sclerosing cholangitis, ulcerative colitis) (pleiotropy)	ankylosing spondylitis, psoriasis, ulcerative colitis, Crohn's disease, sclerosing cholangitis	'-	GCST005537	26974007	Ellinghaus D	1:7962137
rs2066363																		8 x 10-11		0.34	'-	'-	'-	ADGRL2	Pediatric autoimmune diseases	autoimmune thyroid disease, Common variable immunodeficiency, type 1 diabetes mellitus, ankylosing spondylitis, psoriasis, celiac disease, ulcerative colitis, Crohn's disease, autoimmune disease, juvenile idiopathic arthritis, systemic lupus erythematosus	'-	GCST003097	26301688	Li YR	1:81771892
rs11121129																		2 x 10-8		0.287	1.13	'-	'-	LINC01714	Psoriasis	psoriasis	'-	GCST005527	23143594	Tsoi LC	1:8208035
rs61871342																		2 x 10-9		0.55	1.1	'-	'-	BLOC1S2	Psoriasis	psoriasis	'-	GCST004346	28537254	Tsoi LC	10:100278884
rs35198068																		5 x 10-65		'-	1.21	'-	'-	TCF7L2	Psoriasis or type 2 diabetes (trans-disease meta-analysis)(opposite effect)	psoriasis, type 2 diabetes mellitus	'-	GCST011990	33385400	Patrick MT	10:112995025
rs2050392																		2 x 10-9	(subset analysis)	NR	'-	'-	'-	CCND3P1, NIFKP1	Chronic inflammatory diseases (ankylosing spondylitis, Crohn's disease, psoriasis, primary sclerosing cholangitis, ulcerative colitis) (pleiotropy)	ankylosing spondylitis, psoriasis, ulcerative colitis, Crohn's disease, sclerosing cholangitis	'-	GCST005537	26974007	Ellinghaus D	10:30402574
rs34779708																		5 x 10-29	(subset analysis)	NR	'-	'-	'-	CREM	Chronic inflammatory diseases (ankylosing spondylitis, Crohn's disease, psoriasis, primary sclerosing cholangitis, ulcerative colitis) (pleiotropy)	ankylosing spondylitis, psoriasis, ulcerative colitis, Crohn's disease, sclerosing cholangitis	'-	GCST005537	26974007	Ellinghaus D	10:35177257
rs7100025																		8 x 10-11		0.34	'-	'-	'-	LINC00993	Pediatric autoimmune diseases	autoimmune thyroid disease, Common variable immunodeficiency, type 1 diabetes mellitus, ankylosing spondylitis, psoriasis, celiac disease, ulcerative colitis, Crohn's disease, autoimmune disease, juvenile idiopathic arthritis, systemic lupus erythematosus	'-	GCST003097	26301688	Li YR	10:37303610
rs76913543																		4 x 10-12	(subset analysis)	NR	'-	'-	'-	IL2RA, IL15RA	Chronic inflammatory diseases (ankylosing spondylitis, Crohn's disease, psoriasis, primary sclerosing cholangitis, ulcerative colitis) (pleiotropy)	ankylosing spondylitis, psoriasis, ulcerative colitis, Crohn's disease, sclerosing cholangitis	'-	GCST005537	26974007	Ellinghaus D	10:6000052
rs61839660																		1 x 10-15	(subset analysis)	NR	'-	'-	'-	IL2RA	Chronic inflammatory diseases (ankylosing spondylitis, Crohn's disease, psoriasis, primary sclerosing cholangitis, ulcerative colitis) (pleiotropy)	ankylosing spondylitis, psoriasis, ulcerative colitis, Crohn's disease, sclerosing cholangitis	'-	GCST005537	26974007	Ellinghaus D	10:6052734
rs706778																		6 x 10-9		0.41	'-	'-	'-	IL2RA	Pediatric autoimmune diseases	autoimmune thyroid disease, Common variable immunodeficiency, type 1 diabetes mellitus, ankylosing spondylitis, psoriasis, celiac disease, ulcerative colitis, Crohn's disease, autoimmune disease, juvenile idiopathic arthritis, systemic lupus erythematosus	'-	GCST003097	26301688	Li YR	10:6056986
rs2104286																		4 x 10-8	(subset analysis)	NR	'-	'-	'-	IL2RA	Chronic inflammatory diseases (ankylosing spondylitis, Crohn's disease, psoriasis, primary sclerosing cholangitis, ulcerative colitis) (pleiotropy)	ankylosing spondylitis, psoriasis, ulcerative colitis, Crohn's disease, sclerosing cholangitis	'-	GCST005537	26974007	Ellinghaus D	10:6057082
rs3118471																		4 x 10-13	(subset analysis)	NR	'-	'-	'-	IL2RA	Chronic inflammatory diseases (ankylosing spondylitis, Crohn's disease, psoriasis, primary sclerosing cholangitis, ulcerative colitis) (pleiotropy)	ankylosing spondylitis, psoriasis, ulcerative colitis, Crohn's disease, sclerosing cholangitis	'-	GCST005537	26974007	Ellinghaus D	10:6060794
rs10761648																		6 x 10-16	(subset analysis)	NR	'-	'-	'-	ZEB1-AS1	Chronic inflammatory diseases (ankylosing spondylitis, Crohn's disease, psoriasis, primary sclerosing cholangitis, ulcerative colitis) (pleiotropy)	ankylosing spondylitis, psoriasis, ulcerative colitis, Crohn's disease, sclerosing cholangitis	'-	GCST005537	26974007	Ellinghaus D	10:62594503
rs2944542																		2 x 10-8		0.6	1.08	'-	'-	'-	Psoriasis	psoriasis	'-	GCST004346	28537254	Tsoi LC	10:62610240
rs7915475																		3 x 10-10	(subset analysis)	NR	'-	'-	'-	'-	Chronic inflammatory diseases (ankylosing spondylitis, Crohn's disease, psoriasis, primary sclerosing cholangitis, ulcerative colitis) (pleiotropy)	ankylosing spondylitis, psoriasis, ulcerative colitis, Crohn's disease, sclerosing cholangitis	'-	GCST005537	26974007	Ellinghaus D	10:62621908
rs10995271																		3 x 10-48	(subset analysis)	NR	'-	'-	'-	ALDH7A1P4	Chronic inflammatory diseases (ankylosing spondylitis, Crohn's disease, psoriasis, primary sclerosing cholangitis, ulcerative colitis) (pleiotropy)	ankylosing spondylitis, psoriasis, ulcerative colitis, Crohn's disease, sclerosing cholangitis	'-	GCST005537	26974007	Ellinghaus D	10:62678726
rs10822050																		8 x 10-11		0.39	'-	'-	'-	ALDH7A1P4	Pediatric autoimmune diseases	autoimmune thyroid disease, Common variable immunodeficiency, type 1 diabetes mellitus, ankylosing spondylitis, psoriasis, celiac disease, ulcerative colitis, Crohn's disease, autoimmune disease, juvenile idiopathic arthritis, systemic lupus erythematosus	'-	GCST003097	26301688	Li YR	10:62679011
rs10761661	rs10761661	Bipolar disorder																3 x 10-8		NR	1.06	'-	NR	ALDH7A1P4, ADO	Psoriasis or type 2 diabetes (trans-disease meta-analysis)	psoriasis, type 2 diabetes mellitus	'-	GCST011991	33385400	Patrick MT	10:62765375
rs2236379																		9 x 10-9	(subset analysis)	NR	'-	'-	'-	PRKCQ	Chronic inflammatory diseases (ankylosing spondylitis, Crohn's disease, psoriasis, primary sclerosing cholangitis, ulcerative colitis) (pleiotropy)	ankylosing spondylitis, psoriasis, ulcerative colitis, Crohn's disease, sclerosing cholangitis	'-	GCST005537	26974007	Ellinghaus D	10:6485181
rs2675662																		2 x 10-14		0.56	1.12	'-	[NR]	CAMK2G	Psoriasis	psoriasis	'-	GCST002889	25939698	Tsoi LC	10:73839369
rs2675669																		4 x 10-11		0.5718	1.13	'-	NR	PLAU, CAMK2G	Psoriasis vulgaris	psoriasis vulgaris	'-	GCST003268	26626624	Stuart PE	10:73894114
rs2227551																		3 x 10-8	(subset analysis)	NR	'-	'-	'-	PLAU	Chronic inflammatory diseases (ankylosing spondylitis, Crohn's disease, psoriasis, primary sclerosing cholangitis, ulcerative colitis) (pleiotropy)	ankylosing spondylitis, psoriasis, ulcerative colitis, Crohn's disease, sclerosing cholangitis	'-	GCST005537	26974007	Ellinghaus D	10:73909432
rs1250544																		7 x 10-14	(same-effect analysis)	NR	1.16	'-	[NR]	ZMIZ1	Crohn's disease and psoriasis	psoriasis, Crohn's disease	'-	GCST001473	22482804	Ellinghaus D	10:79273128
rs1250573																		2 x 10-22	(subset analysis)	NR	'-	'-	'-	ZMIZ1	Chronic inflammatory diseases (ankylosing spondylitis, Crohn's disease, psoriasis, primary sclerosing cholangitis, ulcerative colitis) (pleiotropy)	ankylosing spondylitis, psoriasis, ulcerative colitis, Crohn's disease, sclerosing cholangitis	'-	GCST005537	26974007	Ellinghaus D	10:79282718
rs1108617																		3 x 10-11		'-	1.07	'-	'-	ZMIZ1	Psoriasis or type 2 diabetes (trans-disease meta-analysis)(opposite effect)	psoriasis, type 2 diabetes mellitus	'-	GCST011990	33385400	Patrick MT	10:79283816
rs1250563																		1 x 10-8		0.29	'-	'-	'-	ZMIZ1	Pediatric autoimmune diseases	autoimmune thyroid disease, Common variable immunodeficiency, type 1 diabetes mellitus, ankylosing spondylitis, psoriasis, celiac disease, ulcerative colitis, Crohn's disease, autoimmune disease, juvenile idiopathic arthritis, systemic lupus erythematosus	'-	GCST003097	26301688	Li YR	10:79287626
rs7097656																		1 x 10-13	(subset analysis)	NR	'-	'-	'-	TSPAN14	Chronic inflammatory diseases (ankylosing spondylitis, Crohn's disease, psoriasis, primary sclerosing cholangitis, ulcerative colitis) (pleiotropy)	ankylosing spondylitis, psoriasis, ulcerative colitis, Crohn's disease, sclerosing cholangitis	'-	GCST005537	26974007	Ellinghaus D	10:80491075
rs76959677																		3 x 10-8		0.04	1.28	'-	'-	MED6P1	Psoriasis	psoriasis	'-	GCST004346	28537254	Tsoi LC	10:88065014
rs1800682																		4 x 10-9	(subset analysis)	NR	'-	'-	'-	ACTA2	Chronic inflammatory diseases (ankylosing spondylitis, Crohn's disease, psoriasis, primary sclerosing cholangitis, ulcerative colitis) (pleiotropy)	ankylosing spondylitis, psoriasis, ulcerative colitis, Crohn's disease, sclerosing cholangitis	'-	GCST005537	26974007	Ellinghaus D	10:88990206
rs2497318																		3 x 10-11	(subset analysis)	NR	'-	'-	'-	EIF2S2P3, HHEX	Chronic inflammatory diseases (ankylosing spondylitis, Crohn's disease, psoriasis, primary sclerosing cholangitis, ulcerative colitis) (pleiotropy)	ankylosing spondylitis, psoriasis, ulcerative colitis, Crohn's disease, sclerosing cholangitis	'-	GCST005537	26974007	Ellinghaus D	10:92672243
rs10882102																		2 x 10-20		'-	1.1	'-	'-	Y_RNA, HHEX	Psoriasis or type 2 diabetes (trans-disease meta-analysis)(opposite effect)	psoriasis, type 2 diabetes mellitus	'-	GCST011990	33385400	Patrick MT	10:92706738
rs11190133																		6 x 10-9	(subset analysis)	NR	'-	'-	'-	GOT1, LINC01475	Chronic inflammatory diseases (ankylosing spondylitis, Crohn's disease, psoriasis, primary sclerosing cholangitis, ulcerative colitis) (pleiotropy)	ankylosing spondylitis, psoriasis, ulcerative colitis, Crohn's disease, sclerosing cholangitis	'-	GCST005537	26974007	Ellinghaus D	10:99518968
rs10748781																		6 x 10-51	(subset analysis)	NR	'-	'-	'-	GOT1, LINC01475	Chronic inflammatory diseases (ankylosing spondylitis, Crohn's disease, psoriasis, primary sclerosing cholangitis, ulcerative colitis) (pleiotropy)	ankylosing spondylitis, psoriasis, ulcerative colitis, Crohn's disease, sclerosing cholangitis	'-	GCST005537	26974007	Ellinghaus D	10:99523573
rs1332099																		9 x 10-11		0.46	'-	'-	'-	NKX2-3, SLC25A28	Pediatric autoimmune diseases	autoimmune thyroid disease, Common variable immunodeficiency, type 1 diabetes mellitus, ankylosing spondylitis, psoriasis, celiac disease, ulcerative colitis, Crohn's disease, autoimmune disease, juvenile idiopathic arthritis, systemic lupus erythematosus	'-	GCST003097	26301688	Li YR	10:99538694
rs7115956																		8 x 10-12	(subset analysis)	NR	'-	'-	'-	RDX	Chronic inflammatory diseases (ankylosing spondylitis, Crohn's disease, psoriasis, primary sclerosing cholangitis, ulcerative colitis) (pleiotropy)	ankylosing spondylitis, psoriasis, ulcerative colitis, Crohn's disease, sclerosing cholangitis	'-	GCST005537	26974007	Ellinghaus D	11:110085620
rs1648153																		3 x 10-10		'-	1.07	'-	'-	RDX	Psoriasis or type 2 diabetes (trans-disease meta-analysis)(opposite effect)	psoriasis, type 2 diabetes mellitus	'-	GCST011990	33385400	Patrick MT	11:110088912
rs661054																		2 x 10-14	(subset analysis)	NR	'-	'-	'-	NXPE1	Chronic inflammatory diseases (ankylosing spondylitis, Crohn's disease, psoriasis, primary sclerosing cholangitis, ulcerative colitis) (pleiotropy)	ankylosing spondylitis, psoriasis, ulcerative colitis, Crohn's disease, sclerosing cholangitis	'-	GCST005537	26974007	Ellinghaus D	11:114559688
rs7933433																		1 x 10-10	(subset analysis)	NR	'-	'-	'-	LINC02098	Chronic inflammatory diseases (ankylosing spondylitis, Crohn's disease, psoriasis, primary sclerosing cholangitis, ulcerative colitis) (pleiotropy)	ankylosing spondylitis, psoriasis, ulcerative colitis, Crohn's disease, sclerosing cholangitis	'-	GCST005537	26974007	Ellinghaus D	11:128324555
rs11221332																		2 x 10-10	(subset analysis)	NR	'-	'-	'-	ETS1	Chronic inflammatory diseases (ankylosing spondylitis, Crohn's disease, psoriasis, primary sclerosing cholangitis, ulcerative colitis) (pleiotropy)	ankylosing spondylitis, psoriasis, ulcerative colitis, Crohn's disease, sclerosing cholangitis	'-	GCST005537	26974007	Ellinghaus D	11:128511079
rs7108992																		8 x 10-9		'-	1.06	'-	'-	ETS1	Psoriasis or type 2 diabetes (trans-disease meta-analysis)(opposite effect)	psoriasis, type 2 diabetes mellitus	'-	GCST011990	33385400	Patrick MT	11:128511972
rs6590334																		2 x 10-9	(EA)	NR	1.14	'-	[1.09-1.18]	ETS1	Psoriasis	psoriasis	'-	GCST002874	25903422	Yin X	11:128533313
rs3802826																		1 x 10-9		0.484	1.12	'-	'-	ETS1	Psoriasis	psoriasis	'-	GCST005527	23143594	Tsoi LC	11:128536543
rs5215																		1 x 10-11		NR	1.07	'-	NR	KCNJ11	Psoriasis or type 2 diabetes (trans-disease meta-analysis)	psoriasis, type 2 diabetes mellitus	'-	GCST011991	33385400	Patrick MT	11:17387083
rs17885785																		8 x 10-11		0.2	'-	'-	'-	IGF2-AS, INS-IGF2	Pediatric autoimmune diseases	autoimmune thyroid disease, Common variable immunodeficiency, type 1 diabetes mellitus, ankylosing spondylitis, psoriasis, celiac disease, ulcerative colitis, Crohn's disease, autoimmune disease, juvenile idiopathic arthritis, systemic lupus erythematosus	'-	GCST003097	26301688	Li YR	11:2146620
rs10743181																		2 x 10-8	(subset analysis)	NR	'-	'-	'-	MIR4686, ASCL2	Chronic inflammatory diseases (ankylosing spondylitis, Crohn's disease, psoriasis, primary sclerosing cholangitis, ulcerative colitis) (pleiotropy)	ankylosing spondylitis, psoriasis, ulcerative colitis, Crohn's disease, sclerosing cholangitis	'-	GCST005537	26974007	Ellinghaus D	11:2208529
rs11229555																		4 x 10-8	(subset analysis)	NR	'-	'-	'-	GLYAT	Chronic inflammatory diseases (ankylosing spondylitis, Crohn's disease, psoriasis, primary sclerosing cholangitis, ulcerative colitis) (pleiotropy)	ankylosing spondylitis, psoriasis, ulcerative colitis, Crohn's disease, sclerosing cholangitis	'-	GCST005537	26974007	Ellinghaus D	11:58641214
rs11230563																		5 x 10-15	(subset analysis)	NR	'-	'-	'-	CD6	Chronic inflammatory diseases (ankylosing spondylitis, Crohn's disease, psoriasis, primary sclerosing cholangitis, ulcerative colitis) (pleiotropy)	ankylosing spondylitis, psoriasis, ulcerative colitis, Crohn's disease, sclerosing cholangitis	'-	GCST005537	26974007	Ellinghaus D	11:61008737
rs174535																		2 x 10-11	(subset analysis)	NR	'-	'-	'-	MYRF, TMEM258	Chronic inflammatory diseases (ankylosing spondylitis, Crohn's disease, psoriasis, primary sclerosing cholangitis, ulcerative colitis) (pleiotropy)	ankylosing spondylitis, psoriasis, ulcerative colitis, Crohn's disease, sclerosing cholangitis	'-	GCST005537	26974007	Ellinghaus D	11:61783884
rs694739																		2 x 10-9		NR	1.139	'-	NR	CCDC88B, PRDX5	Psoriasis vulgaris	psoriasis vulgaris	'-	GCST003268	26626624	Stuart PE	11:64329761
rs559928																		8 x 10-14	(subset analysis)	NR	'-	'-	'-	RPS6KA4, LINC02723	Chronic inflammatory diseases (ankylosing spondylitis, Crohn's disease, psoriasis, primary sclerosing cholangitis, ulcerative colitis) (pleiotropy)	ankylosing spondylitis, psoriasis, ulcerative colitis, Crohn's disease, sclerosing cholangitis	'-	GCST005537	26974007	Ellinghaus D	11:64382898
rs610037																		4 x 10-11		'-	1.11	'-	1.06-1.12	AP5B1	Psoriasis	psoriasis	'-	GCST008479	25854761	Zuo X	11:65779386
rs118086960																		7 x 10-9		0.47	1.12	'-	'-	CFL1	Psoriasis	psoriasis	'-	GCST004346	28537254	Tsoi LC	11:65825973
rs568617																		4 x 10-8	(subset analysis)	NR	'-	'-	'-	FIBP	Chronic inflammatory diseases (ankylosing spondylitis, Crohn's disease, psoriasis, primary sclerosing cholangitis, ulcerative colitis) (pleiotropy)	ankylosing spondylitis, psoriasis, ulcerative colitis, Crohn's disease, sclerosing cholangitis	'-	GCST005537	26974007	Ellinghaus D	11:65885771
rs11236797																		3 x 10-43	(subset analysis)	NR	'-	'-	'-	EMSY, LINC02757	Chronic inflammatory diseases (ankylosing spondylitis, Crohn's disease, psoriasis, primary sclerosing cholangitis, ulcerative colitis) (pleiotropy)	ankylosing spondylitis, psoriasis, ulcerative colitis, Crohn's disease, sclerosing cholangitis	'-	GCST005537	26974007	Ellinghaus D	11:76588605
rs11053802																		4 x 10-9		0.67	1.11	'-	'-	KLRC1	Psoriasis	psoriasis	'-	GCST004346	28537254	Tsoi LC	12:10444608
rs12369214																		2 x 10-8	(subset analysis)	NR	'-	'-	'-	RIC8B	Chronic inflammatory diseases (ankylosing spondylitis, Crohn's disease, psoriasis, primary sclerosing cholangitis, ulcerative colitis) (pleiotropy)	ankylosing spondylitis, psoriasis, ulcerative colitis, Crohn's disease, sclerosing cholangitis	'-	GCST005537	26974007	Ellinghaus D	12:106804833
rs3184504																		4 x 10-10	(subset analysis)	NR	'-	'-	'-	SH2B3, ATXN2	Chronic inflammatory diseases (ankylosing spondylitis, Crohn's disease, psoriasis, primary sclerosing cholangitis, ulcerative colitis) (pleiotropy)	ankylosing spondylitis, psoriasis, ulcerative colitis, Crohn's disease, sclerosing cholangitis	'-	GCST005537	26974007	Ellinghaus D	12:111446804
rs653178																		5 x 10-8		NR	1.06	'-	NR	ATXN2	Psoriasis or type 2 diabetes (trans-disease meta-analysis)	psoriasis, type 2 diabetes mellitus	'-	GCST011991	33385400	Patrick MT	12:111569952
rs11065979																		2 x 10-8		0.45	1.08	'-	'-	ATXN2-AS, BRAP	Psoriasis	psoriasis	'-	GCST004346	28537254	Tsoi LC	12:111621753
rs671																		1 x 10-15	(fixed)	NR	1.1562	'-	'-	ALDH2	Psoriasis	psoriasis	'-	GCST008479	25854761	Zuo X	12:111803962
rs11059675																		2 x 10-8		0.46	1.1	'-	'-	LRRC43	Psoriasis	psoriasis	'-	GCST004346	28537254	Tsoi LC	12:122183779
rs7313895																		4 x 10-17	(subset analysis)	NR	'-	'-	'-	LRRK2	Chronic inflammatory diseases (ankylosing spondylitis, Crohn's disease, psoriasis, primary sclerosing cholangitis, ulcerative colitis) (pleiotropy)	ankylosing spondylitis, psoriasis, ulcerative colitis, Crohn's disease, sclerosing cholangitis	'-	GCST005537	26974007	Ellinghaus D	12:40350592
rs17466626																		3 x 10-10		0.02	'-	'-	'-	LRRK2	Pediatric autoimmune diseases	autoimmune thyroid disease, Common variable immunodeficiency, type 1 diabetes mellitus, ankylosing spondylitis, psoriasis, celiac disease, ulcerative colitis, Crohn's disease, autoimmune disease, juvenile idiopathic arthritis, systemic lupus erythematosus	'-	GCST003097	26301688	Li YR	12:40366829
rs76895963																		4 x 10-9		NR	1.39	'-	NR	CCND2, CCND2-AS1	Psoriasis or type 2 diabetes (trans-disease meta-analysis)	psoriasis, type 2 diabetes mellitus	'-	GCST011991	33385400	Patrick MT	12:4275678
rs11168249																		6 x 10-9	(subset analysis)	NR	'-	'-	'-	HDAC7	Chronic inflammatory diseases (ankylosing spondylitis, Crohn's disease, psoriasis, primary sclerosing cholangitis, ulcerative colitis) (pleiotropy)	ankylosing spondylitis, psoriasis, ulcerative colitis, Crohn's disease, sclerosing cholangitis	'-	GCST005537	26974007	Ellinghaus D	12:47814585
rs1689510																		4 x 10-9		0.31	'-	'-	'-	SUOX	Pediatric autoimmune diseases	autoimmune thyroid disease, Common variable immunodeficiency, type 1 diabetes mellitus, ankylosing spondylitis, psoriasis, celiac disease, ulcerative colitis, Crohn's disease, autoimmune disease, juvenile idiopathic arthritis, systemic lupus erythematosus	'-	GCST003097	26301688	Li YR	12:56002984
rs1131017																		4 x 10-8	(Psoriasis)	NR	'-	'-	'-	RPS26	Inflammatory skin disease	psoriasis	'-	GCST002740	25574825	Baurecht H	12:56042145
rs111885088																		4 x 10-13		'-	1.17	'-	'-	ANKRD52, COQ10A	Psoriasis or type 2 diabetes (trans-disease meta-analysis)(opposite effect)	psoriasis, type 2 diabetes mellitus	'-	GCST011990	33385400	Patrick MT	12:56263432
rs36207871																		3 x 10-12	(Psoriasis)	NR	1.47	'-	[1.33–1.67]	CS	Inflammatory skin disease	psoriasis	'-	GCST002740	25574825	Baurecht H	12:56290713
rs2066808																		6 x 10-10		NR	1.477	'-	[1.305-1.671]	STAT2	Psoriasis	psoriasis	'-	GCST002738	25574825	Baurecht H	12:56344189
rs2066807																		5 x 10-12		0.932351	1.4	'-	[1.27-1.54]	STAT2	Psoriasis	psoriasis	'-	GCST002874	25903422	Yin X	12:56346898
rs11575234																		2 x 10-12	(Psoriasis)	NR	1.47	'-	[1.32–1.64]	STAT2	Inflammatory skin disease	psoriasis	'-	GCST002740	25574825	Baurecht H	12:56350492
rs2066819																		5 x 10-17		0.934	1.39	'-	'-	STAT2	Psoriasis	psoriasis	'-	GCST005527	23143594	Tsoi LC	12:56356420
rs1860545																		3 x 10-17	(subset analysis)	NR	'-	'-	'-	TNFRSF1A	Chronic inflammatory diseases (ankylosing spondylitis, Crohn's disease, psoriasis, primary sclerosing cholangitis, ulcerative colitis) (pleiotropy)	ankylosing spondylitis, psoriasis, ulcerative colitis, Crohn's disease, sclerosing cholangitis	'-	GCST005537	26974007	Ellinghaus D	12:6337611
rs11616188																		3 x 10-14	(subset analysis)	NR	'-	'-	'-	LTBR, SRP14P1	Chronic inflammatory diseases (ankylosing spondylitis, Crohn's disease, psoriasis, primary sclerosing cholangitis, ulcerative colitis) (pleiotropy)	ankylosing spondylitis, psoriasis, ulcerative colitis, Crohn's disease, sclerosing cholangitis	'-	GCST005537	26974007	Ellinghaus D	12:6393576
rs11614178																		2 x 10-34	(subset analysis)	NR	'-	'-	'-	IFNG-AS1	Chronic inflammatory diseases (ankylosing spondylitis, Crohn's disease, psoriasis, primary sclerosing cholangitis, ulcerative colitis) (pleiotropy)	ankylosing spondylitis, psoriasis, ulcerative colitis, Crohn's disease, sclerosing cholangitis	'-	GCST005537	26974007	Ellinghaus D	12:68114342
rs17085007																		2 x 10-13	(subset analysis)	NR	'-	'-	'-	FGFR1OP2P1, RPS21P8	Chronic inflammatory diseases (ankylosing spondylitis, Crohn's disease, psoriasis, primary sclerosing cholangitis, ulcerative colitis) (pleiotropy)	ankylosing spondylitis, psoriasis, ulcerative colitis, Crohn's disease, sclerosing cholangitis	'-	GCST005537	26974007	Ellinghaus D	13:26957130
rs34394770																		3 x 10-8	(EA)	0.643	1.16	'-	[1.1-1.22]	COG6	Psoriasis	psoriasis	'-	GCST002874	25903422	Yin X	13:39759232
rs941823																		7 x 10-11	(subset analysis)	NR	'-	'-	'-	LINC00598	Chronic inflammatory diseases (ankylosing spondylitis, Crohn's disease, psoriasis, primary sclerosing cholangitis, ulcerative colitis) (pleiotropy)	ankylosing spondylitis, psoriasis, ulcerative colitis, Crohn's disease, sclerosing cholangitis	'-	GCST005537	26974007	Ellinghaus D	13:40439840
rs6561151																		1 x 10-22	(subset analysis)	NR	'-	'-	'-	NRAD1	Chronic inflammatory diseases (ankylosing spondylitis, Crohn's disease, psoriasis, primary sclerosing cholangitis, ulcerative colitis) (pleiotropy)	ankylosing spondylitis, psoriasis, ulcerative colitis, Crohn's disease, sclerosing cholangitis	'-	GCST005537	26974007	Ellinghaus D	13:43910570
rs9533962																		8 x 10-11		0.406	1.12	'-	[1.08-1.15]	LINC00407, LINC00330	Psoriasis	psoriasis	'-	GCST002874	25903422	Yin X	13:44760058
rs74899623																		3 x 10-8		'-	1.17	'-	'-	DLEU1	Psoriasis or type 2 diabetes (trans-disease meta-analysis)(opposite effect)	psoriasis, type 2 diabetes mellitus	'-	GCST011990	33385400	Patrick MT	13:50220092
rs9591325																		2 x 10-10		NR	1.14	'-	NR	DLEU1	Psoriasis or type 2 diabetes (trans-disease meta-analysis)	psoriasis, type 2 diabetes mellitus	'-	GCST011991	33385400	Patrick MT	13:50237084
rs9513593																		4 x 10-8		0.18	1.12	'-	'-	GPR183, UBAC2	Psoriasis	psoriasis	'-	GCST004346	28537254	Tsoi LC	13:99298006
rs9554587																		9 x 10-10	(subset analysis)	NR	'-	'-	'-	CCR12P, UBAC2	Chronic inflammatory diseases (ankylosing spondylitis, Crohn's disease, psoriasis, primary sclerosing cholangitis, ulcerative colitis) (pleiotropy)	ankylosing spondylitis, psoriasis, ulcerative colitis, Crohn's disease, sclerosing cholangitis	'-	GCST005537	26974007	Ellinghaus D	13:99388400
rs8006884																		7 x 10-10	(subset analysis)	NR	'-	'-	'-	FAM177A1, PPP2R3C	Chronic inflammatory diseases (ankylosing spondylitis, Crohn's disease, psoriasis, primary sclerosing cholangitis, ulcerative colitis) (pleiotropy)	ankylosing spondylitis, psoriasis, ulcerative colitis, Crohn's disease, sclerosing cholangitis	'-	GCST005537	26974007	Ellinghaus D	14:35094005
rs12586317																		4 x 10-9		NR	1.19048	'-	[1.16-1.23]	PRORP	Psoriasis	psoriasis	'-	GCST002738	25574825	Baurecht H	14:35212966
rs8016947																		3 x 10-17		0.564	1.16	'-	'-	NFKBIA, PSMA6	Psoriasis	psoriasis	'-	GCST005527	23143594	Tsoi LC	14:35363460
rs2145623																		3 x 10-10	(subset analysis)	NR	'-	'-	'-	NFKBIA, PSMA6	Chronic inflammatory diseases (ankylosing spondylitis, Crohn's disease, psoriasis, primary sclerosing cholangitis, ulcerative colitis) (pleiotropy)	ankylosing spondylitis, psoriasis, ulcerative colitis, Crohn's disease, sclerosing cholangitis	'-	GCST005537	26974007	Ellinghaus D	14:35370030
rs2781377																		4 x 10-11		'-	1.17647	'-	[1.15-1.27]	SYNE2, ESR2	Psoriasis	psoriasis	'-	GCST008479	25854761	Zuo X	14:64093374
rs1569328																		2 x 10-9	(subset analysis)	NR	'-	'-	'-	FOS, U2	Chronic inflammatory diseases (ankylosing spondylitis, Crohn's disease, psoriasis, primary sclerosing cholangitis, ulcerative colitis) (pleiotropy)	ankylosing spondylitis, psoriasis, ulcerative colitis, Crohn's disease, sclerosing cholangitis	'-	GCST005537	26974007	Ellinghaus D	14:75275048
rs11624293																		2 x 10-17	(subset analysis)	NR	'-	'-	'-	LINC01147	Chronic inflammatory diseases (ankylosing spondylitis, Crohn's disease, psoriasis, primary sclerosing cholangitis, ulcerative colitis) (pleiotropy)	ankylosing spondylitis, psoriasis, ulcerative colitis, Crohn's disease, sclerosing cholangitis	'-	GCST005537	26974007	Ellinghaus D	14:88022477
rs28624578																		9 x 10-10		0.83	1.18	'-	'-	KLF13	Psoriasis	psoriasis	'-	GCST004346	28537254	Tsoi LC	15:31345463
rs16967103																		5 x 10-9	(subset analysis)	NR	'-	'-	'-	RASGRP1, LINC02694	Chronic inflammatory diseases (ankylosing spondylitis, Crohn's disease, psoriasis, primary sclerosing cholangitis, ulcerative colitis) (pleiotropy)	ankylosing spondylitis, psoriasis, ulcerative colitis, Crohn's disease, sclerosing cholangitis	'-	GCST005537	26974007	Ellinghaus D	15:38606989
rs17293632																		1 x 10-16	(subset analysis)	NR	'-	'-	'-	SMAD3	Chronic inflammatory diseases (ankylosing spondylitis, Crohn's disease, psoriasis, primary sclerosing cholangitis, ulcerative colitis) (pleiotropy)	ankylosing spondylitis, psoriasis, ulcerative colitis, Crohn's disease, sclerosing cholangitis	'-	GCST005537	26974007	Ellinghaus D	15:67150258
rs35874463																		1 x 10-11	(subset analysis)	NR	'-	'-	'-	SMAD3	Chronic inflammatory diseases (ankylosing spondylitis, Crohn's disease, psoriasis, primary sclerosing cholangitis, ulcerative colitis) (pleiotropy)	ankylosing spondylitis, psoriasis, ulcerative colitis, Crohn's disease, sclerosing cholangitis	'-	GCST005537	26974007	Ellinghaus D	15:67165360
rs72743477																		8 x 10-11		0.21	'-	'-	'-	SMAD3	Pediatric autoimmune diseases	autoimmune thyroid disease, Common variable immunodeficiency, type 1 diabetes mellitus, ankylosing spondylitis, psoriasis, celiac disease, ulcerative colitis, Crohn's disease, autoimmune disease, juvenile idiopathic arthritis, systemic lupus erythematosus	'-	GCST003097	26301688	Li YR	15:67171953
rs11649613																		3 x 10-10	(subset analysis)	NR	'-	'-	'-	CLEC16A, HNRNPCP4	Chronic inflammatory diseases (ankylosing spondylitis, Crohn's disease, psoriasis, primary sclerosing cholangitis, ulcerative colitis) (pleiotropy)	ankylosing spondylitis, psoriasis, ulcerative colitis, Crohn's disease, sclerosing cholangitis	'-	GCST005537	26974007	Ellinghaus D	16:11225500
rs4780355																		1 x 10-13	(same-effect analysis)	NR	1.16	'-	[NR]	RMI2	Crohn's disease and psoriasis	psoriasis, Crohn's disease	'-	GCST001473	22482804	Ellinghaus D	16:11254001
rs413024																		4 x 10-8		'-	1.06	'-	'-	RMI2	Psoriasis or type 2 diabetes (trans-disease meta-analysis)(opposite effect)	psoriasis, type 2 diabetes mellitus	'-	GCST011990	33385400	Patrick MT	16:11260234
rs367569																		5 x 10-14	(subset analysis)	NR	'-	'-	'-	RMI2	Chronic inflammatory diseases (ankylosing spondylitis, Crohn's disease, psoriasis, primary sclerosing cholangitis, ulcerative colitis) (pleiotropy)	ankylosing spondylitis, psoriasis, ulcerative colitis, Crohn's disease, sclerosing cholangitis	'-	GCST005537	26974007	Ellinghaus D	16:11271643
rs7195296																		3 x 10-13	(subset analysis)	NR	'-	'-	'-	LITAF, SNN	Chronic inflammatory diseases (ankylosing spondylitis, Crohn's disease, psoriasis, primary sclerosing cholangitis, ulcerative colitis) (pleiotropy)	ankylosing spondylitis, psoriasis, ulcerative colitis, Crohn's disease, sclerosing cholangitis	'-	GCST005537	26974007	Ellinghaus D	16:11655918
rs7404095																		3 x 10-9	(subset analysis)	NR	'-	'-	'-	PRKCB	Chronic inflammatory diseases (ankylosing spondylitis, Crohn's disease, psoriasis, primary sclerosing cholangitis, ulcerative colitis) (pleiotropy)	ankylosing spondylitis, psoriasis, ulcerative colitis, Crohn's disease, sclerosing cholangitis	'-	GCST005537	26974007	Ellinghaus D	16:23853269
rs12598357																		4 x 10-9		0.39	'-	'-	'-	NPIPB6, SBK1	Pediatric autoimmune diseases	autoimmune thyroid disease, Common variable immunodeficiency, type 1 diabetes mellitus, ankylosing spondylitis, psoriasis, celiac disease, ulcerative colitis, Crohn's disease, autoimmune disease, juvenile idiopathic arthritis, systemic lupus erythematosus	'-	GCST003097	26301688	Li YR	16:28329624
rs26528																		3 x 10-29	(subset analysis)	NR	'-	'-	'-	IL27	Chronic inflammatory diseases (ankylosing spondylitis, Crohn's disease, psoriasis, primary sclerosing cholangitis, ulcerative colitis) (pleiotropy)	ankylosing spondylitis, psoriasis, ulcerative colitis, Crohn's disease, sclerosing cholangitis	'-	GCST005537	26974007	Ellinghaus D	16:28506388
rs11574938																		5 x 10-14	(subset analysis)	NR	'-	'-	'-	ITGAL	Chronic inflammatory diseases (ankylosing spondylitis, Crohn's disease, psoriasis, primary sclerosing cholangitis, ulcerative colitis) (pleiotropy)	ankylosing spondylitis, psoriasis, ulcerative colitis, Crohn's disease, sclerosing cholangitis	'-	GCST005537	26974007	Ellinghaus D	16:30474072
rs10782001																		9 x 10-10		0.37	1.16	'-	[NR]	FBXL19	Psoriasis	psoriasis	'-	GCST000834	20953189	Stuart PE	16:30931304
rs1870293																		1 x 10-10	(subset analysis)	NR	'-	'-	'-	SETD1A	Chronic inflammatory diseases (ankylosing spondylitis, Crohn's disease, psoriasis, primary sclerosing cholangitis, ulcerative colitis) (pleiotropy)	ankylosing spondylitis, psoriasis, ulcerative colitis, Crohn's disease, sclerosing cholangitis	'-	GCST005537	26974007	Ellinghaus D	16:30959620
rs13708																		2 x 10-8		0.35822	1.19	'-	[1.12-1.26]	STX1B	Psoriasis	psoriasis	'-	GCST002874	25903422	Yin X	16:30989488
rs12445568																		1 x 10-16		0.368	1.16	'-	'-	STX1B	Psoriasis	psoriasis	'-	GCST005527	23143594	Tsoi LC	16:30993491
rs4889526	rs59735493	Worry, anxiety	rs3751855	Anxiety														6 x 10-11		'-	1.07	'-	'-	STX1B, STX4	Psoriasis or type 2 diabetes (trans-disease meta-analysis)(opposite effect)	psoriasis, type 2 diabetes mellitus	'-	GCST011990	33385400	Patrick MT	16:31019023
rs77150043																		6 x 10-9		0.23	'-	'-	'-	ADCY7	Pediatric autoimmune diseases	autoimmune thyroid disease, Common variable immunodeficiency, type 1 diabetes mellitus, ankylosing spondylitis, psoriasis, celiac disease, ulcerative colitis, Crohn's disease, autoimmune disease, juvenile idiopathic arthritis, systemic lupus erythematosus	'-	GCST003097	26301688	Li YR	16:50270338
rs117372389																		8 x 10-11		0.02	'-	'-	'-	NKD1	Pediatric autoimmune diseases	autoimmune thyroid disease, Common variable immunodeficiency, type 1 diabetes mellitus, ankylosing spondylitis, psoriasis, celiac disease, ulcerative colitis, Crohn's disease, autoimmune disease, juvenile idiopathic arthritis, systemic lupus erythematosus	'-	GCST003097	26301688	Li YR	16:50634166
rs2357623																		4 x 10-48	(subset analysis)	NR	'-	'-	'-	SNX20, NKD1	Chronic inflammatory diseases (ankylosing spondylitis, Crohn's disease, psoriasis, primary sclerosing cholangitis, ulcerative colitis) (pleiotropy)	ankylosing spondylitis, psoriasis, ulcerative colitis, Crohn's disease, sclerosing cholangitis	'-	GCST005537	26974007	Ellinghaus D	16:50660100
rs2066845																		6 x 10-94	(subset analysis)	NR	'-	'-	'-	NOD2	Chronic inflammatory diseases (ankylosing spondylitis, Crohn's disease, psoriasis, primary sclerosing cholangitis, ulcerative colitis) (pleiotropy)	ankylosing spondylitis, psoriasis, ulcerative colitis, Crohn's disease, sclerosing cholangitis	'-	GCST005537	26974007	Ellinghaus D	16:50722629
rs72796367																		1 x 10-16	(subset analysis)	NR	'-	'-	'-	NOD2, CYLD-AS1	Chronic inflammatory diseases (ankylosing spondylitis, Crohn's disease, psoriasis, primary sclerosing cholangitis, ulcerative colitis) (pleiotropy)	ankylosing spondylitis, psoriasis, ulcerative colitis, Crohn's disease, sclerosing cholangitis	'-	GCST005537	26974007	Ellinghaus D	16:50728860
rs5743293																		1 x 10-320	(subset analysis)	NR	'-	'-	'-	NOD2, CYLD-AS1	Chronic inflammatory diseases (ankylosing spondylitis, Crohn's disease, psoriasis, primary sclerosing cholangitis, ulcerative colitis) (pleiotropy)	ankylosing spondylitis, psoriasis, ulcerative colitis, Crohn's disease, sclerosing cholangitis	'-	GCST005537	26974007	Ellinghaus D	16:50729868
rs17817712																		2 x 10-9		NR	1.06	'-	NR	FTO	Psoriasis or type 2 diabetes (trans-disease meta-analysis)	psoriasis, type 2 diabetes mellitus	'-	GCST011991	33385400	Patrick MT	16:53787213
rs12932970																		1 x 10-8	(subset analysis)	NR	'-	'-	'-	LINC02132	Chronic inflammatory diseases (ankylosing spondylitis, Crohn's disease, psoriasis, primary sclerosing cholangitis, ulcerative colitis) (pleiotropy)	ankylosing spondylitis, psoriasis, ulcerative colitis, Crohn's disease, sclerosing cholangitis	'-	GCST005537	26974007	Ellinghaus D	16:85970504
rs11117431																		5 x 10-16	(subset analysis)	NR	'-	'-	'-	LINC02132	Chronic inflammatory diseases (ankylosing spondylitis, Crohn's disease, psoriasis, primary sclerosing cholangitis, ulcerative colitis) (pleiotropy)	ankylosing spondylitis, psoriasis, ulcerative colitis, Crohn's disease, sclerosing cholangitis	'-	GCST005537	26974007	Ellinghaus D	16:85981710
rs10775412																		3 x 10-19	(subset analysis)	NR	'-	'-	'-	KSR1	Chronic inflammatory diseases (ankylosing spondylitis, Crohn's disease, psoriasis, primary sclerosing cholangitis, ulcerative colitis) (pleiotropy)	ankylosing spondylitis, psoriasis, ulcerative colitis, Crohn's disease, sclerosing cholangitis	'-	GCST005537	26974007	Ellinghaus D	17:27542007
rs9797244																		1 x 10-10	(subset analysis)	NR	'-	'-	'-	NOS2	Chronic inflammatory diseases (ankylosing spondylitis, Crohn's disease, psoriasis, primary sclerosing cholangitis, ulcerative colitis) (pleiotropy)	ankylosing spondylitis, psoriasis, ulcerative colitis, Crohn's disease, sclerosing cholangitis	'-	GCST005537	26974007	Ellinghaus D	17:27770105
rs4795067																		6 x 10-12	(Psoriasis)	NR	'-	'-	'-	NOS2	Inflammatory skin disease	psoriasis	'-	GCST002740	25574825	Baurecht H	17:27779649
rs9889296																		5 x 10-21	(subset analysis)	NR	'-	'-	'-	CCL2, LINC01989	Chronic inflammatory diseases (ankylosing spondylitis, Crohn's disease, psoriasis, primary sclerosing cholangitis, ulcerative colitis) (pleiotropy)	ankylosing spondylitis, psoriasis, ulcerative colitis, Crohn's disease, sclerosing cholangitis	'-	GCST005537	26974007	Ellinghaus D	17:34243528
rs35736272																		6 x 10-30	(subset analysis)	NR	'-	'-	'-	ZPBP2	Chronic inflammatory diseases (ankylosing spondylitis, Crohn's disease, psoriasis, primary sclerosing cholangitis, ulcerative colitis) (pleiotropy)	ankylosing spondylitis, psoriasis, ulcerative colitis, Crohn's disease, sclerosing cholangitis	'-	GCST005537	26974007	Ellinghaus D	17:39876427
rs12942547																		2 x 10-15	(subset analysis)	NR	'-	'-	'-	STAT3	Chronic inflammatory diseases (ankylosing spondylitis, Crohn's disease, psoriasis, primary sclerosing cholangitis, ulcerative colitis) (pleiotropy)	ankylosing spondylitis, psoriasis, ulcerative colitis, Crohn's disease, sclerosing cholangitis	'-	GCST005537	26974007	Ellinghaus D	17:42375526
rs963986																		5 x 10-9		0.154	1.15	'-	'-	CAVIN1	Psoriasis	psoriasis	'-	GCST005527	23143594	Tsoi LC	17:42409561
rs12943464																		2 x 10-14	(subset analysis)	NR	'-	'-	'-	NPEPPS, KPNB1-DT	Chronic inflammatory diseases (ankylosing spondylitis, Crohn's disease, psoriasis, primary sclerosing cholangitis, ulcerative colitis) (pleiotropy)	ankylosing spondylitis, psoriasis, ulcerative colitis, Crohn's disease, sclerosing cholangitis	'-	GCST005537	26974007	Ellinghaus D	17:47612985
rs3853824																		2 x 10-8	(subset analysis)	NR	'-	'-	'-	C17orf67	Chronic inflammatory diseases (ankylosing spondylitis, Crohn's disease, psoriasis, primary sclerosing cholangitis, ulcerative colitis) (pleiotropy)	ankylosing spondylitis, psoriasis, ulcerative colitis, Crohn's disease, sclerosing cholangitis	'-	GCST005537	26974007	Ellinghaus D	17:56803632
rs1292035																		3 x 10-11	(subset analysis)	NR	'-	'-	'-	RPS6KB1	Chronic inflammatory diseases (ankylosing spondylitis, Crohn's disease, psoriasis, primary sclerosing cholangitis, ulcerative colitis) (pleiotropy)	ankylosing spondylitis, psoriasis, ulcerative colitis, Crohn's disease, sclerosing cholangitis	'-	GCST005537	26974007	Ellinghaus D	17:59912196
rs196941																		8 x 10-10	(subset analysis)	NR	'-	'-	'-	ERN1	Chronic inflammatory diseases (ankylosing spondylitis, Crohn's disease, psoriasis, primary sclerosing cholangitis, ulcerative colitis) (pleiotropy)	ankylosing spondylitis, psoriasis, ulcerative colitis, Crohn's disease, sclerosing cholangitis	'-	GCST005537	26974007	Ellinghaus D	17:64069832
rs12602912																		2 x 10-8	(fixed)	NR	1.0845	'-	'-	BPTF	Psoriasis	psoriasis	'-	GCST008479	25854761	Zuo X	17:67873957
rs17780256																		6 x 10-11	(subset analysis)	NR	'-	'-	'-	SLC39A11	Chronic inflammatory diseases (ankylosing spondylitis, Crohn's disease, psoriasis, primary sclerosing cholangitis, ulcerative colitis) (pleiotropy)	ankylosing spondylitis, psoriasis, ulcerative colitis, Crohn's disease, sclerosing cholangitis	'-	GCST005537	26974007	Ellinghaus D	17:72646784
rs55823223																		1 x 10-8		0.13	1.15	'-	'-	TRIM65	Psoriasis	psoriasis	'-	GCST004346	28537254	Tsoi LC	17:75894282
rs11652075																		3 x 10-8		0.502	1.11	'-	'-	CARD14	Psoriasis	psoriasis	'-	GCST005527	23143594	Tsoi LC	17:80205094
rs559406																		1 x 10-10		0.45	1.1	'-	'-	PTPN2	Psoriasis	psoriasis	'-	GCST004346	28537254	Tsoi LC	18:12857003
rs62097857																		1 x 10-11	(subset analysis)	NR	'-	'-	'-	PTPN2	Chronic inflammatory diseases (ankylosing spondylitis, Crohn's disease, psoriasis, primary sclerosing cholangitis, ulcerative colitis) (pleiotropy)	ankylosing spondylitis, psoriasis, ulcerative colitis, Crohn's disease, sclerosing cholangitis	'-	GCST005537	26974007	Ellinghaus D	18:12857759
rs12968719																		2 x 10-26	(subset analysis)	NR	'-	'-	'-	PTPN2	Chronic inflammatory diseases (ankylosing spondylitis, Crohn's disease, psoriasis, primary sclerosing cholangitis, ulcerative colitis) (pleiotropy)	ankylosing spondylitis, psoriasis, ulcerative colitis, Crohn's disease, sclerosing cholangitis	'-	GCST005537	26974007	Ellinghaus D	18:12879467
rs144098432																		6 x 10-11	(Psoriasis)	NR	'-	'-	'-	POLI	Inflammatory skin disease	psoriasis	'-	GCST002740	25574825	Baurecht H	18:54290024
rs545979																		4 x 10-10		0.291	1.12	'-	'-	POLI	Psoriasis	psoriasis	'-	GCST005527	23143594	Tsoi LC	18:54293380
rs66504140																		2 x 10-8	(subset analysis)	NR	'-	'-	'-	CD226	Chronic inflammatory diseases (ankylosing spondylitis, Crohn's disease, psoriasis, primary sclerosing cholangitis, ulcerative colitis) (pleiotropy)	ankylosing spondylitis, psoriasis, ulcerative colitis, Crohn's disease, sclerosing cholangitis	'-	GCST005537	26974007	Ellinghaus D	18:69894282
rs12458130																		4 x 10-16	(Psoriasis)	NR	'-	'-	'-	RAB12, TOMM20P3	Inflammatory skin disease	psoriasis	'-	GCST002740	25574825	Baurecht H	18:8667063
rs73510898																		8 x 10-8	(Shared)	NR	'-	'-	'-	ZGLP1	Inflammatory skin disease	atopic eczema, psoriasis	'-	GCST002740	25574825	Baurecht H	19:10305768
rs74956615																		2 x 10-22	(subset analysis)	NR	'-	'-	'-	RAVER1	Chronic inflammatory diseases (ankylosing spondylitis, Crohn's disease, psoriasis, primary sclerosing cholangitis, ulcerative colitis) (pleiotropy)	ankylosing spondylitis, psoriasis, ulcerative colitis, Crohn's disease, sclerosing cholangitis	'-	GCST005537	26974007	Ellinghaus D	19:10317045
rs34536443																		9 x 10-31		0.953	1.88	'-	'-	TYK2	Psoriasis	psoriasis	'-	GCST005527	23143594	Tsoi LC	19:10352442
rs35018800																		5 x 10-12	(subset analysis)	NR	'-	'-	'-	TYK2	Chronic inflammatory diseases (ankylosing spondylitis, Crohn's disease, psoriasis, primary sclerosing cholangitis, ulcerative colitis) (pleiotropy)	ankylosing spondylitis, psoriasis, ulcerative colitis, Crohn's disease, sclerosing cholangitis	'-	GCST005537	26974007	Ellinghaus D	19:10354167
rs12720356																		4 x 10-11		0.9	1.4	'-	[1.23-1.61]	TYK2	Psoriasis	psoriasis	'-	GCST000833	20953190	Strange A	19:10359299
rs280519																		4 x 10-9		0.47	1.13	'-	[1.05-1.21]	TYK2	Psoriasis	psoriasis	'-	GCST000833	20953190	Strange A	19:10362257
rs34725611																		4 x 10-13		NR	'-	0.1636 unit decrease	[0.12-0.21]	TYK2	Psoriasis vulgaris	psoriasis vulgaris	'-	GCST90018907	34594039	Sakaue S	19:10366391
rs1051738																		3 x 10-14	(Psoriasis)	NR	'-	'-	'-	PDE4A	Inflammatory skin disease	psoriasis	'-	GCST002740	25574825	Baurecht H	19:10467167
rs35074907																		6 x 10-9	(subset analysis)	NR	'-	'-	'-	KEAP1	Chronic inflammatory diseases (ankylosing spondylitis, Crohn's disease, psoriasis, primary sclerosing cholangitis, ulcerative colitis) (pleiotropy)	ankylosing spondylitis, psoriasis, ulcerative colitis, Crohn's disease, sclerosing cholangitis	'-	GCST005537	26974007	Ellinghaus D	19:10489742
rs9807841																		1 x 10-10	(Psoriasis)	NR	'-	'-	'-	QTRT1	Inflammatory skin disease	psoriasis	'-	GCST002740	25574825	Baurecht H	19:10706980
rs892085																		3 x 10-17		0.558	1.17	'-	'-	QTRT1	Psoriasis	psoriasis	'-	GCST005527	23143594	Tsoi LC	19:10707416
rs2024092																		2 x 10-18	(subset analysis)	NR	'-	'-	'-	SBNO2	Chronic inflammatory diseases (ankylosing spondylitis, Crohn's disease, psoriasis, primary sclerosing cholangitis, ulcerative colitis) (pleiotropy)	ankylosing spondylitis, psoriasis, ulcerative colitis, Crohn's disease, sclerosing cholangitis	'-	GCST005537	26974007	Ellinghaus D	19:1124032
rs72977586																		4 x 10-9	(subset analysis)	NR	'-	'-	'-	STK11	Chronic inflammatory diseases (ankylosing spondylitis, Crohn's disease, psoriasis, primary sclerosing cholangitis, ulcerative colitis) (pleiotropy)	ankylosing spondylitis, psoriasis, ulcerative colitis, Crohn's disease, sclerosing cholangitis	'-	GCST005537	26974007	Ellinghaus D	19:1186317
rs4802307																		2 x 10-11	(subset analysis)	NR	'-	'-	'-	PPP5C, HIF3A	Chronic inflammatory diseases (ankylosing spondylitis, Crohn's disease, psoriasis, primary sclerosing cholangitis, ulcerative colitis) (pleiotropy)	ankylosing spondylitis, psoriasis, ulcerative colitis, Crohn's disease, sclerosing cholangitis	'-	GCST005537	26974007	Ellinghaus D	19:46346549
rs11544355																		7 x 10-11		'-	0.1741	'-	'-	SPHK2	Psoriasis	psoriasis	'-	GCST011109	31376382	Yang C	19:48626089
rs679574	rs603985	Schizophrenia vs ADHD (ordinary least squares (OLS))																1 x 10-17	(subset analysis)	NR	'-	'-	'-	FUT2	Chronic inflammatory diseases (ankylosing spondylitis, Crohn's disease, psoriasis, primary sclerosing cholangitis, ulcerative colitis) (pleiotropy)	ankylosing spondylitis, psoriasis, ulcerative colitis, Crohn's disease, sclerosing cholangitis	'-	GCST005537	26974007	Ellinghaus D	19:48702851
rs492602																		7 x 10-13		0.46	1.11	'-	'-	FUT2	Psoriasis	psoriasis	'-	GCST004346	28537254	Tsoi LC	19:48703160
rs1047781																		4 x 10-8		NR	1.18343	'-	[1.15-1.22]	FUT2	Psoriasis	psoriasis	'-	GCST002738	25574825	Baurecht H	19:48703374
rs602662																		5 x 10-8		0.49	'-	'-	'-	FUT2	Pediatric autoimmune diseases	autoimmune thyroid disease, Common variable immunodeficiency, type 1 diabetes mellitus, ankylosing spondylitis, psoriasis, celiac disease, ulcerative colitis, Crohn's disease, autoimmune disease, juvenile idiopathic arthritis, systemic lupus erythematosus	'-	GCST003097	26301688	Li YR	19:48703728
rs380743																		4 x 10-22	(Opposed)	NR	'-	'-	'-	RASIP1	Inflammatory skin disease	atopic eczema, psoriasis	'-	GCST002740	25574825	Baurecht H	19:48737757
rs4851529																		1 x 10-14	(subset analysis)	NR	'-	'-	'-	IL1R1, IL1R2	Chronic inflammatory diseases (ankylosing spondylitis, Crohn's disease, psoriasis, primary sclerosing cholangitis, ulcerative colitis) (pleiotropy)	ankylosing spondylitis, psoriasis, ulcerative colitis, Crohn's disease, sclerosing cholangitis	'-	GCST005537	26974007	Ellinghaus D	2:102030838
rs871656																		1 x 10-9	(subset analysis)	NR	'-	'-	'-	IL1R1	Chronic inflammatory diseases (ankylosing spondylitis, Crohn's disease, psoriasis, primary sclerosing cholangitis, ulcerative colitis) (pleiotropy)	ankylosing spondylitis, psoriasis, ulcerative colitis, Crohn's disease, sclerosing cholangitis	'-	GCST005537	26974007	Ellinghaus D	2:102154822
rs12987977																		3 x 10-17	(subset analysis)	NR	'-	'-	'-	IL18R1	Chronic inflammatory diseases (ankylosing spondylitis, Crohn's disease, psoriasis, primary sclerosing cholangitis, ulcerative colitis) (pleiotropy)	ankylosing spondylitis, psoriasis, ulcerative colitis, Crohn's disease, sclerosing cholangitis	'-	GCST005537	26974007	Ellinghaus D	2:102358876
rs2075184																		9 x 10-8		0.23	'-	'-	'-	SLC9A4, IL18RAP	Pediatric autoimmune diseases	autoimmune thyroid disease, Common variable immunodeficiency, type 1 diabetes mellitus, ankylosing spondylitis, psoriasis, celiac disease, ulcerative colitis, Crohn's disease, autoimmune disease, juvenile idiopathic arthritis, systemic lupus erythematosus	'-	GCST003097	26301688	Li YR	2:102464132
rs11691685																		5 x 10-8	(subset analysis)	NR	'-	'-	'-	TEX41	Chronic inflammatory diseases (ankylosing spondylitis, Crohn's disease, psoriasis, primary sclerosing cholangitis, ulcerative colitis) (pleiotropy)	ankylosing spondylitis, psoriasis, ulcerative colitis, Crohn's disease, sclerosing cholangitis	'-	GCST005537	26974007	Ellinghaus D	2:144724260
rs2111485																		3 x 10-13		NR	1.08	'-	NR	IFIH1, FAP	Psoriasis or type 2 diabetes (trans-disease meta-analysis)	psoriasis, type 2 diabetes mellitus	'-	GCST011991	33385400	Patrick MT	2:162254026
rs1990760																		2 x 10-13		'-	1.08	'-	'-	IFIH1	Psoriasis or type 2 diabetes (trans-disease meta-analysis)(opposite effect)	psoriasis, type 2 diabetes mellitus	'-	GCST011990	33385400	Patrick MT	2:162267541
rs35667974																		5 x 10-10	(subset analysis)	NR	'-	'-	'-	IFIH1	Chronic inflammatory diseases (ankylosing spondylitis, Crohn's disease, psoriasis, primary sclerosing cholangitis, ulcerative colitis) (pleiotropy)	ankylosing spondylitis, psoriasis, ulcerative colitis, Crohn's disease, sclerosing cholangitis	'-	GCST005537	26974007	Ellinghaus D	2:162268127
rs3747517																		1 x 10-18	(conditional on rs1990760)	0.274	1.3	'-	[1.22-1.37]	IFIH1	Psoriasis	psoriasis	'-	GCST002874	25903422	Yin X	2:162272314
rs72871627																		1 x 10-8	(subset analysis)	NR	'-	'-	'-	IFIH1	Chronic inflammatory diseases (ankylosing spondylitis, Crohn's disease, psoriasis, primary sclerosing cholangitis, ulcerative colitis) (pleiotropy)	ankylosing spondylitis, psoriasis, ulcerative colitis, Crohn's disease, sclerosing cholangitis	'-	GCST005537	26974007	Ellinghaus D	2:162280432
rs17716942																		3 x 10-18		0.863	1.27	'-	'-	KCNH7	Psoriasis	psoriasis	'-	GCST005527	23143594	Tsoi LC	2:162404181
rs62176107																		1 x 10-34	(Opposed)	NR	'-	'-	'-	PRKRA, CHROMR	Inflammatory skin disease	atopic eczema, psoriasis	'-	GCST002740	25574825	Baurecht H	2:178436244
rs17229679																		3 x 10-17	(subset analysis)	NR	'-	'-	'-	'-	Chronic inflammatory diseases (ankylosing spondylitis, Crohn's disease, psoriasis, primary sclerosing cholangitis, ulcerative colitis) (pleiotropy)	ankylosing spondylitis, psoriasis, ulcerative colitis, Crohn's disease, sclerosing cholangitis	'-	GCST005537	26974007	Ellinghaus D	2:198696033
rs6434978																		1 x 10-10	(subset analysis)	NR	'-	'-	'-	'-	Chronic inflammatory diseases (ankylosing spondylitis, Crohn's disease, psoriasis, primary sclerosing cholangitis, ulcerative colitis) (pleiotropy)	ankylosing spondylitis, psoriasis, ulcerative colitis, Crohn's disease, sclerosing cholangitis	'-	GCST005537	26974007	Ellinghaus D	2:198702963
rs1405108																		8 x 10-8	(subset analysis)	NR	'-	'-	'-	'-	Chronic inflammatory diseases (ankylosing spondylitis, Crohn's disease, psoriasis, primary sclerosing cholangitis, ulcerative colitis) (pleiotropy)	ankylosing spondylitis, psoriasis, ulcerative colitis, Crohn's disease, sclerosing cholangitis	'-	GCST005537	26974007	Ellinghaus D	2:198880294
rs7426056																		1 x 10-20	(subset analysis)	NR	'-	'-	'-	CD28, KRT18P39	Chronic inflammatory diseases (ankylosing spondylitis, Crohn's disease, psoriasis, primary sclerosing cholangitis, ulcerative colitis) (pleiotropy)	ankylosing spondylitis, psoriasis, ulcerative colitis, Crohn's disease, sclerosing cholangitis	'-	GCST005537	26974007	Ellinghaus D	2:203747335
rs11306716																		3 x 10-12	(subset analysis)	NR	'-	'-	'-	CTLA4, RNU6-474P	Chronic inflammatory diseases (ankylosing spondylitis, Crohn's disease, psoriasis, primary sclerosing cholangitis, ulcerative colitis) (pleiotropy)	ankylosing spondylitis, psoriasis, ulcerative colitis, Crohn's disease, sclerosing cholangitis	'-	GCST005537	26974007	Ellinghaus D	2:203843041
rs11676348																		2 x 10-11	(subset analysis)	NR	'-	'-	'-	CXCR1, CXCR2	Chronic inflammatory diseases (ankylosing spondylitis, Crohn's disease, psoriasis, primary sclerosing cholangitis, ulcerative colitis) (pleiotropy)	ankylosing spondylitis, psoriasis, ulcerative colitis, Crohn's disease, sclerosing cholangitis	'-	GCST005537	26974007	Ellinghaus D	2:218145423
rs6548123																		6 x 10-8	(Opposed)	NR	'-	'-	'-	MYT1L	Inflammatory skin disease	atopic eczema, psoriasis	'-	GCST002740	25574825	Baurecht H	2:2221629
rs7556897																		8 x 10-12	(subset analysis)	NR	'-	'-	'-	CCL20, SNRPGP8	Chronic inflammatory diseases (ankylosing spondylitis, Crohn's disease, psoriasis, primary sclerosing cholangitis, ulcerative colitis) (pleiotropy)	ankylosing spondylitis, psoriasis, ulcerative colitis, Crohn's disease, sclerosing cholangitis	'-	GCST005537	26974007	Ellinghaus D	2:227795396
rs12694846																		5 x 10-15	(subset analysis)	NR	'-	'-	'-	SP140	Chronic inflammatory diseases (ankylosing spondylitis, Crohn's disease, psoriasis, primary sclerosing cholangitis, ulcerative colitis) (pleiotropy)	ankylosing spondylitis, psoriasis, ulcerative colitis, Crohn's disease, sclerosing cholangitis	'-	GCST005537	26974007	Ellinghaus D	2:230283413
rs35300242																		5 x 10-67	(subset analysis)	NR	'-	'-	'-	ATG16L1	Chronic inflammatory diseases (ankylosing spondylitis, Crohn's disease, psoriasis, primary sclerosing cholangitis, ulcerative colitis) (pleiotropy)	ankylosing spondylitis, psoriasis, ulcerative colitis, Crohn's disease, sclerosing cholangitis	'-	GCST005537	26974007	Ellinghaus D	2:233260144
rs36001488																		8 x 10-11		0.48	'-	'-	'-	ATG16L1	Pediatric autoimmune diseases	autoimmune thyroid disease, Common variable immunodeficiency, type 1 diabetes mellitus, ankylosing spondylitis, psoriasis, celiac disease, ulcerative colitis, Crohn's disease, autoimmune disease, juvenile idiopathic arthritis, systemic lupus erythematosus	'-	GCST003097	26301688	Li YR	2:233276621
rs3749171																		2 x 10-25	(subset analysis)	NR	'-	'-	'-	GPR35	Chronic inflammatory diseases (ankylosing spondylitis, Crohn's disease, psoriasis, primary sclerosing cholangitis, ulcerative colitis) (pleiotropy)	ankylosing spondylitis, psoriasis, ulcerative colitis, Crohn's disease, sclerosing cholangitis	'-	GCST005537	26974007	Ellinghaus D	2:240630275
rs4676406																		6 x 10-10	(subset analysis)	NR	'-	'-	'-	AQP12B, GPR35	Chronic inflammatory diseases (ankylosing spondylitis, Crohn's disease, psoriasis, primary sclerosing cholangitis, ulcerative colitis) (pleiotropy)	ankylosing spondylitis, psoriasis, ulcerative colitis, Crohn's disease, sclerosing cholangitis	'-	GCST005537	26974007	Ellinghaus D	2:240639691
rs35320439																		7 x 10-10	(subset analysis)	NR	'-	'-	'-	GAL3ST2	Chronic inflammatory diseases (ankylosing spondylitis, Crohn's disease, psoriasis, primary sclerosing cholangitis, ulcerative colitis) (pleiotropy)	ankylosing spondylitis, psoriasis, ulcerative colitis, Crohn's disease, sclerosing cholangitis	'-	GCST005537	26974007	Ellinghaus D	2:241797926
rs13407913																		3 x 10-18	(subset analysis)	NR	'-	'-	'-	ADCY3	Chronic inflammatory diseases (ankylosing spondylitis, Crohn's disease, psoriasis, primary sclerosing cholangitis, ulcerative colitis) (pleiotropy)	ankylosing spondylitis, psoriasis, ulcerative colitis, Crohn's disease, sclerosing cholangitis	'-	GCST005537	26974007	Ellinghaus D	2:24874775
rs1260326																		2 x 10-23	(subset analysis)	NR	'-	'-	'-	GCKR	Chronic inflammatory diseases (ankylosing spondylitis, Crohn's disease, psoriasis, primary sclerosing cholangitis, ulcerative colitis) (pleiotropy)	ankylosing spondylitis, psoriasis, ulcerative colitis, Crohn's disease, sclerosing cholangitis	'-	GCST005537	26974007	Ellinghaus D	2:27508073
rs925255																		8 x 10-18	(subset analysis)	NR	'-	'-	'-	FLJ31356	Chronic inflammatory diseases (ankylosing spondylitis, Crohn's disease, psoriasis, primary sclerosing cholangitis, ulcerative colitis) (pleiotropy)	ankylosing spondylitis, psoriasis, ulcerative colitis, Crohn's disease, sclerosing cholangitis	'-	GCST005537	26974007	Ellinghaus D	2:28391927
rs6544662																		3 x 10-8		'-	1.1	'-	'-	THADA	Psoriasis or type 2 diabetes (trans-disease meta-analysis)(opposite effect)	psoriasis, type 2 diabetes mellitus	'-	GCST011990	33385400	Patrick MT	2:43484954
rs77981966																		2 x 10-16	(subset analysis)	NR	'-	'-	'-	THADA	Chronic inflammatory diseases (ankylosing spondylitis, Crohn's disease, psoriasis, primary sclerosing cholangitis, ulcerative colitis) (pleiotropy)	ankylosing spondylitis, psoriasis, ulcerative colitis, Crohn's disease, sclerosing cholangitis	'-	GCST005537	26974007	Ellinghaus D	2:43550825
rs1177203																		4 x 10-9		NR	'-	0.1211 unit decrease	[0.081-0.161]	LINC01185	Psoriasis vulgaris	psoriasis vulgaris	'-	GCST90018907	34594039	Sakaue S	2:60847551
rs842625																		2 x 10-10		0.556	1.16	'-	[1.11-1.21]	LINC01185	Psoriasis	psoriasis	'-	GCST002874	25903422	Yin X	2:60853347
rs702872																		4 x 10-11	(subset analysis)	NR	'-	'-	'-	LINC01185	Chronic inflammatory diseases (ankylosing spondylitis, Crohn's disease, psoriasis, primary sclerosing cholangitis, ulcerative colitis) (pleiotropy)	ankylosing spondylitis, psoriasis, ulcerative colitis, Crohn's disease, sclerosing cholangitis	'-	GCST005537	26974007	Ellinghaus D	2:60854175
rs702873																		3 x 10-11		NR	1.21654	'-	[1.18-1.25]	LINC01185	Psoriasis	psoriasis	'-	GCST002738	25574825	Baurecht H	2:60854407
rs62149416																		2 x 10-17		0.635	1.17	'-	'-	LINC01185	Psoriasis	psoriasis	'-	GCST005527	23143594	Tsoi LC	2:60856371
rs67766926																		7 x 10-9	(Shared)	NR	'-	'-	'-	NONOP2, REL	Inflammatory skin disease	atopic eczema, psoriasis	'-	GCST002740	25574825	Baurecht H	2:60936446
rs7608910																		2 x 10-32	(subset analysis)	NR	'-	'-	'-	PUS10	Chronic inflammatory diseases (ankylosing spondylitis, Crohn's disease, psoriasis, primary sclerosing cholangitis, ulcerative colitis) (pleiotropy)	ankylosing spondylitis, psoriasis, ulcerative colitis, Crohn's disease, sclerosing cholangitis	'-	GCST005537	26974007	Ellinghaus D	2:60977721
rs10865331																		9 x 10-12		0.38	1.155	'-	NR	RN7SL51P	Psoriasis vulgaris	psoriasis vulgaris	'-	GCST003268	26626624	Stuart PE	2:62324337
rs4672505																		2 x 10-52	(subset analysis)	NR	'-	'-	'-	RN7SL51P	Chronic inflammatory diseases (ankylosing spondylitis, Crohn's disease, psoriasis, primary sclerosing cholangitis, ulcerative colitis) (pleiotropy)	ankylosing spondylitis, psoriasis, ulcerative colitis, Crohn's disease, sclerosing cholangitis	'-	GCST005537	26974007	Ellinghaus D	2:62333197
rs11675538																		3 x 10-8	(subset analysis)	NR	'-	'-	'-	DNAJB12P1, SPRED2	Chronic inflammatory diseases (ankylosing spondylitis, Crohn's disease, psoriasis, primary sclerosing cholangitis, ulcerative colitis) (pleiotropy)	ankylosing spondylitis, psoriasis, ulcerative colitis, Crohn's disease, sclerosing cholangitis	'-	GCST005537	26974007	Ellinghaus D	2:65459327
rs2666218																		9 x 10-10	(subset analysis)	NR	'-	'-	'-	ASAP2	Chronic inflammatory diseases (ankylosing spondylitis, Crohn's disease, psoriasis, primary sclerosing cholangitis, ulcerative colitis) (pleiotropy)	ankylosing spondylitis, psoriasis, ulcerative colitis, Crohn's disease, sclerosing cholangitis	'-	GCST005537	26974007	Ellinghaus D	2:9262859
rs4243971																		5 x 10-9	(subset analysis)	NR	'-	'-	'-	KIF3B, POFUT1	Chronic inflammatory diseases (ankylosing spondylitis, Crohn's disease, psoriasis, primary sclerosing cholangitis, ulcerative colitis) (pleiotropy)	ankylosing spondylitis, psoriasis, ulcerative colitis, Crohn's disease, sclerosing cholangitis	'-	GCST005537	26974007	Ellinghaus D	20:32261714
rs6058869																		4 x 10-9	(subset analysis)	NR	'-	'-	'-	COMMD7, DNMT3B	Chronic inflammatory diseases (ankylosing spondylitis, Crohn's disease, psoriasis, primary sclerosing cholangitis, ulcerative colitis) (pleiotropy)	ankylosing spondylitis, psoriasis, ulcerative colitis, Crohn's disease, sclerosing cholangitis	'-	GCST005537	26974007	Ellinghaus D	20:32760944
rs4812833																		7 x 10-16	(subset analysis)	NR	'-	'-	'-	LINC01620	Chronic inflammatory diseases (ankylosing spondylitis, Crohn's disease, psoriasis, primary sclerosing cholangitis, ulcerative colitis) (pleiotropy)	ankylosing spondylitis, psoriasis, ulcerative colitis, Crohn's disease, sclerosing cholangitis	'-	GCST005537	26974007	Ellinghaus D	20:44440356
rs1883832																		4 x 10-12	(subset analysis)	NR	'-	'-	'-	CD40	Chronic inflammatory diseases (ankylosing spondylitis, Crohn's disease, psoriasis, primary sclerosing cholangitis, ulcerative colitis) (pleiotropy)	ankylosing spondylitis, psoriasis, ulcerative colitis, Crohn's disease, sclerosing cholangitis	'-	GCST005537	26974007	Ellinghaus D	20:46118343
rs1328454																		4 x 10-9	(subset analysis)	NR	'-	'-	'-	SLC9A8	Chronic inflammatory diseases (ankylosing spondylitis, Crohn's disease, psoriasis, primary sclerosing cholangitis, ulcerative colitis) (pleiotropy)	ankylosing spondylitis, psoriasis, ulcerative colitis, Crohn's disease, sclerosing cholangitis	'-	GCST005537	26974007	Ellinghaus D	20:49823486
rs495337																		3 x 10-9		NR	1.1919	'-	[1.16-1.23]	SPATA2	Psoriasis	psoriasis	'-	GCST002738	25574825	Baurecht H	20:49905793
rs1056198																		2 x 10-14		0.573	1.16	'-	'-	RNF114	Psoriasis	psoriasis	'-	GCST005527	23143594	Tsoi LC	20:49939692
rs73129298																		5 x 10-11	(Psoriasis)	NR	'-	'-	'-	RNF114	Inflammatory skin disease	psoriasis	'-	GCST002740	25574825	Baurecht H	20:49949528
rs6020157																		4 x 10-17	(Psoriasis)	NR	'-	'-	'-	SNAI1, RNU6-147P	Inflammatory skin disease	psoriasis	'-	GCST002740	25574825	Baurecht H	20:49975221
rs259964																		4 x 10-12	(subset analysis)	NR	'-	'-	'-	ZNF831	Chronic inflammatory diseases (ankylosing spondylitis, Crohn's disease, psoriasis, primary sclerosing cholangitis, ulcerative colitis) (pleiotropy)	ankylosing spondylitis, psoriasis, ulcerative colitis, Crohn's disease, sclerosing cholangitis	'-	GCST005537	26974007	Ellinghaus D	20:59249254
rs6062496																		2 x 10-30	(subset analysis)	NR	'-	'-	'-	RTEL1-TNFRSF6B, TNFRSF6B	Chronic inflammatory diseases (ankylosing spondylitis, Crohn's disease, psoriasis, primary sclerosing cholangitis, ulcerative colitis) (pleiotropy)	ankylosing spondylitis, psoriasis, ulcerative colitis, Crohn's disease, sclerosing cholangitis	'-	GCST005537	26974007	Ellinghaus D	20:63697746
rs2823288																		4 x 10-28	(subset analysis)	NR	'-	'-	'-	CYCSP42	Chronic inflammatory diseases (ankylosing spondylitis, Crohn's disease, psoriasis, primary sclerosing cholangitis, ulcerative colitis) (pleiotropy)	ankylosing spondylitis, psoriasis, ulcerative colitis, Crohn's disease, sclerosing cholangitis	'-	GCST005537	26974007	Ellinghaus D	21:15448569
rs2284553																		4 x 10-16	(subset analysis)	NR	'-	'-	'-	IFNGR2	Chronic inflammatory diseases (ankylosing spondylitis, Crohn's disease, psoriasis, primary sclerosing cholangitis, ulcerative colitis) (pleiotropy)	ankylosing spondylitis, psoriasis, ulcerative colitis, Crohn's disease, sclerosing cholangitis	'-	GCST005537	26974007	Ellinghaus D	21:33404389
rs9808753																		3 x 10-8		'-	1.08696	'-	[1.05-1.11]	IFNGR2	Psoriasis	psoriasis	'-	GCST008479	25854761	Zuo X	21:33415005
rs3174808																		1 x 10-8		'-	1.1	'-	1.05-1.12	SON, DONSON	Psoriasis	psoriasis	'-	GCST008479	25854761	Zuo X	21:33573415
rs8128234																		4 x 10-8	(EA)	0.197	1.17	'-	[1.11-1.23]	RUNX1	Psoriasis	psoriasis	'-	GCST002874	25903422	Yin X	21:35098568
rs9977672																		5 x 10-54	(subset analysis)	NR	'-	'-	'-	RPL23AP12	Chronic inflammatory diseases (ankylosing spondylitis, Crohn's disease, psoriasis, primary sclerosing cholangitis, ulcerative colitis) (pleiotropy)	ankylosing spondylitis, psoriasis, ulcerative colitis, Crohn's disease, sclerosing cholangitis	'-	GCST005537	26974007	Ellinghaus D	21:39091357
rs2836882																		5 x 10-8		0.27	'-	'-	'-	RPL23AP12	Pediatric autoimmune diseases	autoimmune thyroid disease, Common variable immunodeficiency, type 1 diabetes mellitus, ankylosing spondylitis, psoriasis, celiac disease, ulcerative colitis, Crohn's disease, autoimmune disease, juvenile idiopathic arthritis, systemic lupus erythematosus	'-	GCST003097	26301688	Li YR	21:39094644
rs1893592																		6 x 10-9	(subset analysis)	NR	'-	'-	'-	UBASH3A	Chronic inflammatory diseases (ankylosing spondylitis, Crohn's disease, psoriasis, primary sclerosing cholangitis, ulcerative colitis) (pleiotropy)	ankylosing spondylitis, psoriasis, ulcerative colitis, Crohn's disease, sclerosing cholangitis	'-	GCST005537	26974007	Ellinghaus D	21:42434957
rs4456788																		6 x 10-25	(subset analysis)	NR	'-	'-	'-	GATD3A	Chronic inflammatory diseases (ankylosing spondylitis, Crohn's disease, psoriasis, primary sclerosing cholangitis, ulcerative colitis) (pleiotropy)	ankylosing spondylitis, psoriasis, ulcerative colitis, Crohn's disease, sclerosing cholangitis	'-	GCST005537	26974007	Ellinghaus D	21:44196441
rs2266961																		4 x 10-15	(subset analysis)	NR	'-	'-	'-	UBE2L3	Chronic inflammatory diseases (ankylosing spondylitis, Crohn's disease, psoriasis, primary sclerosing cholangitis, ulcerative colitis) (pleiotropy)	ankylosing spondylitis, psoriasis, ulcerative colitis, Crohn's disease, sclerosing cholangitis	'-	GCST005537	26974007	Ellinghaus D	22:21574308
rs4821124																		4 x 10-8		0.189	1.13	'-	'-	UBE2L3, YDJC	Psoriasis	psoriasis	'-	GCST005527	23143594	Tsoi LC	22:21625000
rs140135																		6 x 10-9	(subset analysis)	NR	'-	'-	'-	UQCR10	Chronic inflammatory diseases (ankylosing spondylitis, Crohn's disease, psoriasis, primary sclerosing cholangitis, ulcerative colitis) (pleiotropy)	ankylosing spondylitis, psoriasis, ulcerative colitis, Crohn's disease, sclerosing cholangitis	'-	GCST005537	26974007	Ellinghaus D	22:29767846
rs2143178																		2 x 10-33	(subset analysis)	NR	'-	'-	'-	PDGFB, RPL3	Chronic inflammatory diseases (ankylosing spondylitis, Crohn's disease, psoriasis, primary sclerosing cholangitis, ulcerative colitis) (pleiotropy)	ankylosing spondylitis, psoriasis, ulcerative colitis, Crohn's disease, sclerosing cholangitis	'-	GCST005537	26974007	Ellinghaus D	22:39264824
rs5757584																		4 x 10-9	(subset analysis)	NR	'-	'-	'-	RPL3, PDGFB	Chronic inflammatory diseases (ankylosing spondylitis, Crohn's disease, psoriasis, primary sclerosing cholangitis, ulcerative colitis) (pleiotropy)	ankylosing spondylitis, psoriasis, ulcerative colitis, Crohn's disease, sclerosing cholangitis	'-	GCST005537	26974007	Ellinghaus D	22:39266545
rs1569414																		6 x 10-10	(subset analysis)	NR	'-	'-	'-	FAM118A	Chronic inflammatory diseases (ankylosing spondylitis, Crohn's disease, psoriasis, primary sclerosing cholangitis, ulcerative colitis) (pleiotropy)	ankylosing spondylitis, psoriasis, ulcerative colitis, Crohn's disease, sclerosing cholangitis	'-	GCST005537	26974007	Ellinghaus D	22:45331684
rs4683946																		7 x 10-8		0.8029	1.16	'-	NR	NFKBIZ, LINC02085	Psoriasis vulgaris	psoriasis vulgaris	'-	GCST003268	26626624	Stuart PE	3:101896982
rs2312786																		1 x 10-9		NR	'-	0.1403 unit increase	[0.095-0.185]	NFKBIZ, LINC02085	Psoriasis vulgaris	psoriasis vulgaris	'-	GCST90018907	34594039	Sakaue S	3:101914516
rs7637230																		2 x 10-10		0.8	1.14	'-	[NR]	LINC02085	Psoriasis	psoriasis	'-	GCST002889	25939698	Tsoi LC	3:101944711
rs1042636																		2 x 10-10		'-	1.0989	'-	[1.06-1.12]	CASR	Psoriasis	psoriasis	'-	GCST008479	25854761	Zuo X	3:122284922
rs6781808																		8 x 10-9	(subset analysis)	NR	'-	'-	'-	NPM1P17	Chronic inflammatory diseases (ankylosing spondylitis, Crohn's disease, psoriasis, primary sclerosing cholangitis, ulcerative colitis) (pleiotropy)	ankylosing spondylitis, psoriasis, ulcerative colitis, Crohn's disease, sclerosing cholangitis	'-	GCST005537	26974007	Ellinghaus D	3:137722530
rs2455826																		6 x 10-8	(Psoriasis)	NR	'-	'-	'-	BTD	Inflammatory skin disease	psoriasis	'-	GCST002740	25574825	Baurecht H	3:15621553
rs4685408																		7 x 10-14		0.48	1.12	'-	[NR]	PLCL2	Psoriasis	psoriasis	'-	GCST002889	25939698	Tsoi LC	3:16954543
rs6444895																		1 x 10-12		'-	1.11	'-	1.09-1.16	GPR160	Psoriasis	psoriasis	'-	GCST008479	25854761	Zuo X	3:170083870
rs1384974																		4 x 10-8	(Opposed)	NR	'-	'-	'-	MTND5P15	Inflammatory skin disease	atopic eczema, psoriasis	'-	GCST002740	25574825	Baurecht H	3:177009491
rs68080462																		3 x 10-8	(Psoriasis)	NR	'-	'-	'-	SATB1-AS1	Inflammatory skin disease	psoriasis	'-	GCST002740	25574825	Baurecht H	3:18665014
rs73178598																		3 x 10-13	(subset analysis)	NR	'-	'-	'-	SATB1-AS1	Chronic inflammatory diseases (ankylosing spondylitis, Crohn's disease, psoriasis, primary sclerosing cholangitis, ulcerative colitis) (pleiotropy)	ankylosing spondylitis, psoriasis, ulcerative colitis, Crohn's disease, sclerosing cholangitis	'-	GCST005537	26974007	Ellinghaus D	3:18763719
rs28512356																		4 x 10-8	(EA)	0.799	1.17	'-	[1.11-1.24]	TP63, P3H2	Psoriasis	psoriasis	'-	GCST002874	25903422	Yin X	3:189897686
rs75594032																		4 x 10-10	(Psoriasis)	NR	'-	'-	'-	ABHD5	Inflammatory skin disease	psoriasis	'-	GCST002740	25574825	Baurecht H	3:43744082
rs1001007																		2 x 10-8	(subset analysis)	NR	'-	'-	'-	CCR5AS	Chronic inflammatory diseases (ankylosing spondylitis, Crohn's disease, psoriasis, primary sclerosing cholangitis, ulcerative colitis) (pleiotropy)	ankylosing spondylitis, psoriasis, ulcerative colitis, Crohn's disease, sclerosing cholangitis	'-	GCST005537	26974007	Ellinghaus D	3:46387167
rs4625																		8 x 10-11		0.31	'-	'-	'-	DAG1	Pediatric autoimmune diseases	autoimmune thyroid disease, Common variable immunodeficiency, type 1 diabetes mellitus, ankylosing spondylitis, psoriasis, celiac disease, ulcerative colitis, Crohn's disease, autoimmune disease, juvenile idiopathic arthritis, systemic lupus erythematosus	'-	GCST003097	26301688	Li YR	3:49534707
rs116046827																		8 x 10-11	(subset analysis)	NR	'-	'-	'-	BSN	Chronic inflammatory diseases (ankylosing spondylitis, Crohn's disease, psoriasis, primary sclerosing cholangitis, ulcerative colitis) (pleiotropy)	ankylosing spondylitis, psoriasis, ulcerative colitis, Crohn's disease, sclerosing cholangitis	'-	GCST005537	26974007	Ellinghaus D	3:49618715
rs3197999	rs4625	Depression																7 x 10-55	(subset analysis)	NR	'-	'-	'-	MST1	Chronic inflammatory diseases (ankylosing spondylitis, Crohn's disease, psoriasis, primary sclerosing cholangitis, ulcerative colitis) (pleiotropy)	ankylosing spondylitis, psoriasis, ulcerative colitis, Crohn's disease, sclerosing cholangitis	'-	GCST005537	26974007	Ellinghaus D	3:49684099
rs13107612																		3 x 10-10	(subset analysis)	NR	'-	'-	'-	BANK1	Chronic inflammatory diseases (ankylosing spondylitis, Crohn's disease, psoriasis, primary sclerosing cholangitis, ulcerative colitis) (pleiotropy)	ankylosing spondylitis, psoriasis, ulcerative colitis, Crohn's disease, sclerosing cholangitis	'-	GCST005537	26974007	Ellinghaus D	4:101818823
rs3774937																		2 x 10-18	(subset analysis)	NR	'-	'-	'-	NFKB1	Chronic inflammatory diseases (ankylosing spondylitis, Crohn's disease, psoriasis, primary sclerosing cholangitis, ulcerative colitis) (pleiotropy)	ankylosing spondylitis, psoriasis, ulcerative colitis, Crohn's disease, sclerosing cholangitis	'-	GCST005537	26974007	Ellinghaus D	4:102513096
rs149442660																		6 x 10-12		'-	0.03755	'-	'-	GSTCD, INTS12	Psoriasis	psoriasis	'-	GCST011109	31376382	Yang C	4:105719474
rs143700362																		3 x 10-19		'-	0.0334	'-	'-	BBS7	Psoriasis	psoriasis	'-	GCST011109	31376382	Yang C	4:121833304
rs59867199																		7 x 10-20	(subset analysis)	NR	'-	'-	'-	IL2, IL21	Chronic inflammatory diseases (ankylosing spondylitis, Crohn's disease, psoriasis, primary sclerosing cholangitis, ulcerative colitis) (pleiotropy)	ankylosing spondylitis, psoriasis, ulcerative colitis, Crohn's disease, sclerosing cholangitis	'-	GCST005537	26974007	Ellinghaus D	4:122531076
rs13132308																		5 x 10-8	(subset analysis)	NR	'-	'-	'-	IL21-AS1	Chronic inflammatory diseases (ankylosing spondylitis, Crohn's disease, psoriasis, primary sclerosing cholangitis, ulcerative colitis) (pleiotropy)	ankylosing spondylitis, psoriasis, ulcerative colitis, Crohn's disease, sclerosing cholangitis	'-	GCST005537	26974007	Ellinghaus D	4:122629959
rs62324212																		3 x 10-8		0.42	'-	'-	'-	IL21-AS1	Pediatric autoimmune diseases	autoimmune thyroid disease, Common variable immunodeficiency, type 1 diabetes mellitus, ankylosing spondylitis, psoriasis, celiac disease, ulcerative colitis, Crohn's disease, autoimmune disease, juvenile idiopathic arthritis, systemic lupus erythematosus	'-	GCST003097	26301688	Li YR	4:122639784
rs12650590																		4 x 10-8		NR	2.41	'-	[1.78‐3.26]	GUCY1A1	Psoriasis	psoriasis	'-	GCST008096	30921485	Bejaoui Y	4:155618869
rs7660520																		8 x 10-11		0.26	'-	'-	'-	TENM3, DCTD	Pediatric autoimmune diseases	autoimmune thyroid disease, Common variable immunodeficiency, type 1 diabetes mellitus, ankylosing spondylitis, psoriasis, celiac disease, ulcerative colitis, Crohn's disease, autoimmune disease, juvenile idiopathic arthritis, systemic lupus erythematosus	'-	GCST003097	26301688	Li YR	4:182824168
rs11098964																		2 x 10-8	(subset analysis)	NR	'-	'-	'-	ANTXR2	Chronic inflammatory diseases (ankylosing spondylitis, Crohn's disease, psoriasis, primary sclerosing cholangitis, ulcerative colitis) (pleiotropy)	ankylosing spondylitis, psoriasis, ulcerative colitis, Crohn's disease, sclerosing cholangitis	'-	GCST005537	26974007	Ellinghaus D	4:79966815
rs11750385																		4 x 10-8	(subset analysis)	NR	'-	'-	'-	LINC02213	Chronic inflammatory diseases (ankylosing spondylitis, Crohn's disease, psoriasis, primary sclerosing cholangitis, ulcerative colitis) (pleiotropy)	ankylosing spondylitis, psoriasis, ulcerative colitis, Crohn's disease, sclerosing cholangitis	'-	GCST005537	26974007	Ellinghaus D	5:10521556
rs3776414																		6 x 10-9	(subset analysis)	NR	'-	'-	'-	DAP	Chronic inflammatory diseases (ankylosing spondylitis, Crohn's disease, psoriasis, primary sclerosing cholangitis, ulcerative colitis) (pleiotropy)	ankylosing spondylitis, psoriasis, ulcerative colitis, Crohn's disease, sclerosing cholangitis	'-	GCST005537	26974007	Ellinghaus D	5:10689450
rs17622378																		2 x 10-55	(subset analysis)	NR	'-	'-	'-	IRF1, IRF1-AS1	Chronic inflammatory diseases (ankylosing spondylitis, Crohn's disease, psoriasis, primary sclerosing cholangitis, ulcerative colitis) (pleiotropy)	ankylosing spondylitis, psoriasis, ulcerative colitis, Crohn's disease, sclerosing cholangitis	'-	GCST005537	26974007	Ellinghaus D	5:132442760
rs11741255																		2 x 10-9		0.42	'-	'-	'-	IRF1-AS1, IRF1	Pediatric autoimmune diseases	autoimmune thyroid disease, Common variable immunodeficiency, type 1 diabetes mellitus, ankylosing spondylitis, psoriasis, celiac disease, ulcerative colitis, Crohn's disease, autoimmune disease, juvenile idiopathic arthritis, systemic lupus erythematosus	'-	GCST003097	26301688	Li YR	5:132475490
rs6596086																		2 x 10-18	(Opposed)	NR	'-	'-	'-	RAD50	Inflammatory skin disease	atopic eczema, psoriasis	'-	GCST002740	25574825	Baurecht H	5:132616530
rs20541																		5 x 10-15		0.79	1.27	'-	[NR]	TH2LCRR, IL13	Psoriasis	psoriasis	'-	GCST000322	19169254	Nair RP	5:132660272
rs1295685																		2 x 10-14		'-	1.1	'-	'-	IL13, TH2LCRR	Psoriasis or type 2 diabetes (trans-disease meta-analysis)(opposite effect)	psoriasis, type 2 diabetes mellitus	'-	GCST011990	33385400	Patrick MT	5:132660753
rs6863411																		2 x 10-9	(subset analysis)	NR	'-	'-	'-	NDFIP1	Chronic inflammatory diseases (ankylosing spondylitis, Crohn's disease, psoriasis, primary sclerosing cholangitis, ulcerative colitis) (pleiotropy)	ankylosing spondylitis, psoriasis, ulcerative colitis, Crohn's disease, sclerosing cholangitis	'-	GCST005537	26974007	Ellinghaus D	5:142133639
rs11749391																		2 x 10-42	(subset analysis)	NR	'-	'-	'-	IRGM	Chronic inflammatory diseases (ankylosing spondylitis, Crohn's disease, psoriasis, primary sclerosing cholangitis, ulcerative colitis) (pleiotropy)	ankylosing spondylitis, psoriasis, ulcerative colitis, Crohn's disease, sclerosing cholangitis	'-	GCST005537	26974007	Ellinghaus D	5:150849504
rs10036748																		4 x 10-9		'-	1.1	'-	1.06-1.13	TNIP1	Psoriasis	psoriasis	'-	GCST008479	25854761	Zuo X	5:151078585
rs2233278																		2 x 10-42		0.058	1.59	'-	'-	TNIP1	Psoriasis	psoriasis	'-	GCST005527	23143594	Tsoi LC	5:151087628
rs74817271																		2 x 10-26	(subset analysis)	NR	'-	'-	'-	TNIP1	Chronic inflammatory diseases (ankylosing spondylitis, Crohn's disease, psoriasis, primary sclerosing cholangitis, ulcerative colitis) (pleiotropy)	ankylosing spondylitis, psoriasis, ulcerative colitis, Crohn's disease, sclerosing cholangitis	'-	GCST005537	26974007	Ellinghaus D	5:151090412
rs1473247																		6 x 10-11		'-	1.14	'-	[1.10-1.19]	RNF145	Psoriasis	psoriasis	'-	GCST008479	25854761	Zuo X	5:159176563
rs10515778																		2 x 10-14	(Psoriasis)	NR	1.29	'-	[1.21–1.38]	LINC01932	Inflammatory skin disease	psoriasis	'-	GCST002740	25574825	Baurecht H	5:159231004
rs11135056																		1 x 10-25	(Psoriasis)	NR	1.45	'-	[1.35–1.56]	UBLCP1, LINC01932	Inflammatory skin disease	psoriasis	'-	GCST002740	25574825	Baurecht H	5:159260273
rs2082412																		2 x 10-28		0.8	1.44	'-	[NR]	UBLCP1, IL12B	Psoriasis	psoriasis	'-	GCST000322	19169254	Nair RP	5:159290781
rs2853694																		5 x 10-10	(conditional on rs7709212, rs4921493)	0.495	1.23	'-	[1.16-1.29]	IL12B	Psoriasis	psoriasis	'-	GCST002874	25903422	Yin X	5:159322080
rs3213094																		3 x 10-26		0.45	1.28	'-	[1.23-1.35]	IL12B	Psoriasis	psoriasis	'-	GCST000321	19169255	Zhang XJ	5:159323761
rs2546890																		3 x 10-35	(Psoriasis)	NR	1.39	'-	[1.32–1.47]	LINC01845, IL12B	Inflammatory skin disease	psoriasis	'-	GCST002740	25574825	Baurecht H	5:159332892
rs7709212																		2 x 10-42		NR	1.364	'-	NR	IL12B	Psoriasis vulgaris	psoriasis vulgaris	'-	GCST003268	26626624	Stuart PE	5:159337169
rs4921482																		9 x 10-25	(subset analysis)	NR	'-	'-	'-	IL12B	Chronic inflammatory diseases (ankylosing spondylitis, Crohn's disease, psoriasis, primary sclerosing cholangitis, ulcerative colitis) (pleiotropy)	ankylosing spondylitis, psoriasis, ulcerative colitis, Crohn's disease, sclerosing cholangitis	'-	GCST005537	26974007	Ellinghaus D	5:159337470
rs62377586																		3 x 10-50		'-	1.18	'-	'-	IL12B	Psoriasis or type 2 diabetes (trans-disease meta-analysis)(opposite effect)	psoriasis, type 2 diabetes mellitus	'-	GCST011990	33385400	Patrick MT	5:159339014
rs6556411																		3 x 10-11	(subset analysis)	NR	'-	'-	'-	LINC01845, IL12B	Chronic inflammatory diseases (ankylosing spondylitis, Crohn's disease, psoriasis, primary sclerosing cholangitis, ulcerative colitis) (pleiotropy)	ankylosing spondylitis, psoriasis, ulcerative colitis, Crohn's disease, sclerosing cholangitis	'-	GCST005537	26974007	Ellinghaus D	5:159356215
rs4379175																		9 x 10-40	(conditioned on rs12188300)	0.68	1.31	'-	'-	IL12B, LINC01845	Psoriasis	psoriasis	'-	GCST005527	23143594	Tsoi LC	5:159377920
rs56167332																		3 x 10-43	(subset analysis)	NR	'-	'-	'-	LINC01845, IL12B	Chronic inflammatory diseases (ankylosing spondylitis, Crohn's disease, psoriasis, primary sclerosing cholangitis, ulcerative colitis) (pleiotropy)	ankylosing spondylitis, psoriasis, ulcerative colitis, Crohn's disease, sclerosing cholangitis	'-	GCST005537	26974007	Ellinghaus D	5:159400761
rs755374																		2 x 10-10		0.32	'-	'-	'-	LINC01845, IL12B	Pediatric autoimmune diseases	autoimmune thyroid disease, Common variable immunodeficiency, type 1 diabetes mellitus, ankylosing spondylitis, psoriasis, celiac disease, ulcerative colitis, Crohn's disease, autoimmune disease, juvenile idiopathic arthritis, systemic lupus erythematosus	'-	GCST003097	26301688	Li YR	5:159402286
rs12188300																		2 x 10-56		NR	1.31	'-	NR	LINC01845, IL12B	Psoriasis or type 2 diabetes (trans-disease meta-analysis)	psoriasis, type 2 diabetes mellitus	'-	GCST011991	33385400	Patrick MT	5:159402519
rs4921493																		7 x 10-13	(conditional on rs7709212)	0.641	1.23	'-	[1.17-1.29]	LINC01845, IL12B	Psoriasis	psoriasis	'-	GCST002874	25903422	Yin X	5:159409099
rs73818525																		5 x 10-11	(Psoriasis)	NR	'-	'-	'-	LINC01845	Inflammatory skin disease	psoriasis	'-	GCST002740	25574825	Baurecht H	5:159436379
rs12188351																		1 x 10-8	(Psoriasis)	NR	'-	'-	'-	SLIT3	Inflammatory skin disease	psoriasis	'-	GCST002740	25574825	Baurecht H	5:168959084
rs72812861																		1 x 10-8	(subset analysis)	NR	'-	'-	'-	CPEB4	Chronic inflammatory diseases (ankylosing spondylitis, Crohn's disease, psoriasis, primary sclerosing cholangitis, ulcerative colitis) (pleiotropy)	ankylosing spondylitis, psoriasis, ulcerative colitis, Crohn's disease, sclerosing cholangitis	'-	GCST005537	26974007	Ellinghaus D	5:173960506
rs395157																		8 x 10-15	(subset analysis)	NR	'-	'-	'-	OSMR	Chronic inflammatory diseases (ankylosing spondylitis, Crohn's disease, psoriasis, primary sclerosing cholangitis, ulcerative colitis) (pleiotropy)	ankylosing spondylitis, psoriasis, ulcerative colitis, Crohn's disease, sclerosing cholangitis	'-	GCST005537	26974007	Ellinghaus D	5:38867630
rs353339																		5 x 10-13	(subset analysis)	NR	'-	'-	'-	LINC00604	Chronic inflammatory diseases (ankylosing spondylitis, Crohn's disease, psoriasis, primary sclerosing cholangitis, ulcerative colitis) (pleiotropy)	ankylosing spondylitis, psoriasis, ulcerative colitis, Crohn's disease, sclerosing cholangitis	'-	GCST005537	26974007	Ellinghaus D	5:40201698
rs114934997																		6 x 10-9		0.91	1.17	'-	[NR]	'-	Psoriasis	psoriasis	'-	GCST002889	25939698	Tsoi LC	5:40370622
rs11749040																		7 x 10-28	(subset analysis)	NR	'-	'-	'-	'-	Chronic inflammatory diseases (ankylosing spondylitis, Crohn's disease, psoriasis, primary sclerosing cholangitis, ulcerative colitis) (pleiotropy)	ankylosing spondylitis, psoriasis, ulcerative colitis, Crohn's disease, sclerosing cholangitis	'-	GCST005537	26974007	Ellinghaus D	5:40396323
rs1992661																		1 x 10-74	(subset analysis)	NR	'-	'-	'-	TTC33	Chronic inflammatory diseases (ankylosing spondylitis, Crohn's disease, psoriasis, primary sclerosing cholangitis, ulcerative colitis) (pleiotropy)	ankylosing spondylitis, psoriasis, ulcerative colitis, Crohn's disease, sclerosing cholangitis	'-	GCST005537	26974007	Ellinghaus D	5:40414887
rs7725052																		8 x 10-11		0.43	'-	'-	'-	TTC33, RNU1-150P	Pediatric autoimmune diseases	autoimmune thyroid disease, Common variable immunodeficiency, type 1 diabetes mellitus, ankylosing spondylitis, psoriasis, celiac disease, ulcerative colitis, Crohn's disease, autoimmune disease, juvenile idiopathic arthritis, systemic lupus erythematosus	'-	GCST003097	26301688	Li YR	5:40487168
rs9687958																		3 x 10-16	(subset analysis)	NR	'-	'-	'-	TTC33	Chronic inflammatory diseases (ankylosing spondylitis, Crohn's disease, psoriasis, primary sclerosing cholangitis, ulcerative colitis) (pleiotropy)	ankylosing spondylitis, psoriasis, ulcerative colitis, Crohn's disease, sclerosing cholangitis	'-	GCST005537	26974007	Ellinghaus D	5:40496321
rs71624119																		2 x 10-8	(subset analysis)	NR	'-	'-	'-	ANKRD55	Chronic inflammatory diseases (ankylosing spondylitis, Crohn's disease, psoriasis, primary sclerosing cholangitis, ulcerative colitis) (pleiotropy)	ankylosing spondylitis, psoriasis, ulcerative colitis, Crohn's disease, sclerosing cholangitis	'-	GCST005537	26974007	Ellinghaus D	5:56144903
rs7731626																		1 x 10-10		0.39	'-	'-	'-	ANKRD55	Pediatric autoimmune diseases	autoimmune thyroid disease, Common variable immunodeficiency, type 1 diabetes mellitus, ankylosing spondylitis, psoriasis, celiac disease, ulcerative colitis, Crohn's disease, autoimmune disease, juvenile idiopathic arthritis, systemic lupus erythematosus	'-	GCST003097	26301688	Li YR	5:56148856
rs4703855																		3 x 10-8	(subset analysis)	NR	'-	'-	'-	PTCD2, YBX1P5	Chronic inflammatory diseases (ankylosing spondylitis, Crohn's disease, psoriasis, primary sclerosing cholangitis, ulcerative colitis) (pleiotropy)	ankylosing spondylitis, psoriasis, ulcerative colitis, Crohn's disease, sclerosing cholangitis	'-	GCST005537	26974007	Ellinghaus D	5:72398072
rs34804116																		3 x 10-10	(subset analysis)	NR	'-	'-	'-	TMEM174, LINC02230	Chronic inflammatory diseases (ankylosing spondylitis, Crohn's disease, psoriasis, primary sclerosing cholangitis, ulcerative colitis) (pleiotropy)	ankylosing spondylitis, psoriasis, ulcerative colitis, Crohn's disease, sclerosing cholangitis	'-	GCST005537	26974007	Ellinghaus D	5:73244023
rs249038																		2 x 10-8		'-	1.19048	'-	[1.12-1.27]	ZFYVE16	Psoriasis	psoriasis	'-	GCST008479	25854761	Zuo X	5:80449650
rs27524																		3 x 10-11		0.36	1.13	'-	[1.05-1.22]	CAST, ERAP1	Psoriasis	psoriasis	'-	GCST000833	20953190	Strange A	5:96766240
rs27044																		8 x 10-21	(fixed)	NR	1.14325	'-	'-	ERAP1	Psoriasis	psoriasis	'-	GCST008479	25854761	Zuo X	5:96783148
rs27432																		2 x 10-20		0.274	1.2	'-	'-	ERAP1	Psoriasis	psoriasis	'-	GCST005527	23143594	Tsoi LC	5:96783569
rs469758																		6 x 10-54	(subset analysis)	NR	'-	'-	'-	ERAP1	Chronic inflammatory diseases (ankylosing spondylitis, Crohn's disease, psoriasis, primary sclerosing cholangitis, ulcerative colitis) (pleiotropy)	ankylosing spondylitis, psoriasis, ulcerative colitis, Crohn's disease, sclerosing cholangitis	'-	GCST005537	26974007	Ellinghaus D	5:96786011
rs2549803																		4 x 10-12	(subset analysis)	NR	'-	'-	'-	ERAP2, ERAP1	Chronic inflammatory diseases (ankylosing spondylitis, Crohn's disease, psoriasis, primary sclerosing cholangitis, ulcerative colitis) (pleiotropy)	ankylosing spondylitis, psoriasis, ulcerative colitis, Crohn's disease, sclerosing cholangitis	'-	GCST005537	26974007	Ellinghaus D	5:96839226
rs4869313																		9 x 10-8		0.42	'-	'-	'-	ERAP2	Pediatric autoimmune diseases	autoimmune thyroid disease, Common variable immunodeficiency, type 1 diabetes mellitus, ankylosing spondylitis, psoriasis, celiac disease, ulcerative colitis, Crohn's disease, autoimmune disease, juvenile idiopathic arthritis, systemic lupus erythematosus	'-	GCST003097	26301688	Li YR	5:96888176
rs2910686																		2 x 10-21	(subset analysis)	NR	'-	'-	'-	ERAP2	Chronic inflammatory diseases (ankylosing spondylitis, Crohn's disease, psoriasis, primary sclerosing cholangitis, ulcerative colitis) (pleiotropy)	ankylosing spondylitis, psoriasis, ulcerative colitis, Crohn's disease, sclerosing cholangitis	'-	GCST005537	26974007	Ellinghaus D	5:96916885
rs4946717																		1 x 10-21	(subset analysis)	NR	'-	'-	'-	PRDM1	Chronic inflammatory diseases (ankylosing spondylitis, Crohn's disease, psoriasis, primary sclerosing cholangitis, ulcerative colitis) (pleiotropy)	ankylosing spondylitis, psoriasis, ulcerative colitis, Crohn's disease, sclerosing cholangitis	'-	GCST005537	26974007	Ellinghaus D	6:106026874
rs28701841																		6 x 10-10	(subset analysis)	NR	'-	'-	'-	PRDM1, ATG5	Chronic inflammatory diseases (ankylosing spondylitis, Crohn's disease, psoriasis, primary sclerosing cholangitis, ulcerative colitis) (pleiotropy)	ankylosing spondylitis, psoriasis, ulcerative colitis, Crohn's disease, sclerosing cholangitis	'-	GCST005537	26974007	Ellinghaus D	6:106082455
rs149798287																		1 x 10-8		'-	0.369	'-	'-	OSTM1	Psoriasis	psoriasis	'-	GCST011109	31376382	Yang C	6:108049381
rs9487605																		1 x 10-16	(Psoriasis)	NR	1.27	'-	[1.20–1.35]	MFSD4B	Inflammatory skin disease	psoriasis	'-	GCST002740	25574825	Baurecht H	6:111261682
rs465969																		8 x 10-12		NR	1.403	'-	[1.335-1.474]	REV3L, MFSD4B	Psoriasis	psoriasis	'-	GCST002738	25574825	Baurecht H	6:111334327
rs240993																		5 x 10-20		0.25	1.25	'-	[1.16-1.34]	REV3L, MFSD4B	Psoriasis	psoriasis	'-	GCST000833	20953190	Strange A	6:111352511
rs458017																		2 x 10-16		0.06	1.37	'-	[1.22-1.54]	MFSD4B, REV3L	Psoriasis	psoriasis	'-	GCST000833	20953190	Strange A	6:111374888
rs33980500																		4 x 10-45		0.074	1.52	'-	'-	TRAF3IP2, TRAF3IP2-AS1	Psoriasis	psoriasis	'-	GCST005527	23143594	Tsoi LC	6:111592059
rs7769061																		3 x 10-10	(EA)	NR	1.54	'-	[1.35-1.76]	TRAF3IP2	Psoriasis	psoriasis	'-	GCST002874	25903422	Yin X	6:111605706
rs9481169																		1 x 10-26	(Psoriasis)	NR	1.58	'-	[1.45–1.72]	FYN, TRAF3IP2	Inflammatory skin disease	psoriasis	'-	GCST002740	25574825	Baurecht H	6:111608659
rs9491891																		5 x 10-15	(subset analysis)	NR	'-	'-	'-	PTPRK, THEMIS	Chronic inflammatory diseases (ankylosing spondylitis, Crohn's disease, psoriasis, primary sclerosing cholangitis, ulcerative colitis) (pleiotropy)	ankylosing spondylitis, psoriasis, ulcerative colitis, Crohn's disease, sclerosing cholangitis	'-	GCST005537	26974007	Ellinghaus D	6:127956006
rs9494840																		3 x 10-9	(subset analysis)	NR	'-	'-	'-	LINC02539, BTF3L4P3	Chronic inflammatory diseases (ankylosing spondylitis, Crohn's disease, psoriasis, primary sclerosing cholangitis, ulcerative colitis) (pleiotropy)	ankylosing spondylitis, psoriasis, ulcerative colitis, Crohn's disease, sclerosing cholangitis	'-	GCST005537	26974007	Ellinghaus D	6:137641937
rs928722																		4 x 10-14	(subset analysis)	NR	'-	'-	'-	LINC02539	Chronic inflammatory diseases (ankylosing spondylitis, Crohn's disease, psoriasis, primary sclerosing cholangitis, ulcerative colitis) (pleiotropy)	ankylosing spondylitis, psoriasis, ulcerative colitis, Crohn's disease, sclerosing cholangitis	'-	GCST005537	26974007	Ellinghaus D	6:137652695
rs514475																		6 x 10-8	(Psoriasis)	NR	'-	'-	'-	LINC02539	Inflammatory skin disease	psoriasis	'-	GCST002740	25574825	Baurecht H	6:137717768
rs681323																		7 x 10-8	(Psoriasis)	NR	'-	'-	'-	WAKMAR2, LINC02539	Inflammatory skin disease	psoriasis	'-	GCST002740	25574825	Baurecht H	6:137797444
rs643177																		9 x 10-16	(Psoriasis)	NR	1.27	'-	[1.20–1.34]	TNFAIP3	Inflammatory skin disease	psoriasis	'-	GCST002740	25574825	Baurecht H	6:137874556
rs610604																		5 x 10-17		0.3201	1.2	'-	NR	TNFAIP3	Psoriasis vulgaris	psoriasis vulgaris	'-	GCST003268	26626624	Stuart PE	6:137878280
rs6933987																		2 x 10-8		NR	'-	0.1258 unit increase	[0.082-0.17]	LINC02528, TNFAIP3	Psoriasis vulgaris	psoriasis vulgaris	'-	GCST90018907	34594039	Sakaue S	6:137918297
rs1267499																		1 x 10-11	(subset analysis)	NR	'-	'-	'-	RNU6-793P	Chronic inflammatory diseases (ankylosing spondylitis, Crohn's disease, psoriasis, primary sclerosing cholangitis, ulcerative colitis) (pleiotropy)	ankylosing spondylitis, psoriasis, ulcerative colitis, Crohn's disease, sclerosing cholangitis	'-	GCST005537	26974007	Ellinghaus D	6:14715651
rs9405490																		4 x 10-10	(Opposed)	NR	'-	'-	'-	FOXCUT, RN7SL352P	Inflammatory skin disease	atopic eczema, psoriasis	'-	GCST002740	25574825	Baurecht H	6:1510423
rs2451258																		5 x 10-17	(subset analysis)	NR	'-	'-	'-	TAGAP-AS1	Chronic inflammatory diseases (ankylosing spondylitis, Crohn's disease, psoriasis, primary sclerosing cholangitis, ulcerative colitis) (pleiotropy)	ankylosing spondylitis, psoriasis, ulcerative colitis, Crohn's disease, sclerosing cholangitis	'-	GCST005537	26974007	Ellinghaus D	6:159085568
rs2249937																		1 x 10-11		NR	'-	0.158 unit decrease	[0.11-0.2]	FNDC1, TAGAP-AS1	Psoriasis vulgaris	psoriasis vulgaris	'-	GCST90018907	34594039	Sakaue S	6:159094277
rs714830																		5 x 10-9	(subset analysis)	NR	'-	'-	'-	CDKAL1	Chronic inflammatory diseases (ankylosing spondylitis, Crohn's disease, psoriasis, primary sclerosing cholangitis, ulcerative colitis) (pleiotropy)	ankylosing spondylitis, psoriasis, ulcerative colitis, Crohn's disease, sclerosing cholangitis	'-	GCST005537	26974007	Ellinghaus D	6:20624151
rs2328530																		1 x 10-17	(subset analysis)	NR	'-	'-	'-	CDKAL1	Chronic inflammatory diseases (ankylosing spondylitis, Crohn's disease, psoriasis, primary sclerosing cholangitis, ulcerative colitis) (pleiotropy)	ankylosing spondylitis, psoriasis, ulcerative colitis, Crohn's disease, sclerosing cholangitis	'-	GCST005537	26974007	Ellinghaus D	6:20643496
rs4712528																		8 x 10-11		0.7815	1.16	'-	NR	CDKAL1	Psoriasis vulgaris	psoriasis vulgaris	'-	GCST003268	26626624	Stuart PE	6:20678199
rs7756992																		2 x 10-20		NR	1.11	'-	NR	CDKAL1	Psoriasis or type 2 diabetes (trans-disease meta-analysis)	psoriasis, type 2 diabetes mellitus	'-	GCST011991	33385400	Patrick MT	6:20679478
rs6928012																		2 x 10-13		'-	1.08	'-	'-	CDKAL1	Psoriasis or type 2 diabetes (trans-disease meta-analysis)(opposite effect)	psoriasis, type 2 diabetes mellitus	'-	GCST011990	33385400	Patrick MT	6:20728282
rs71559680																		6 x 10-12	(subset analysis)	NR	'-	'-	'-	LINC00581	Chronic inflammatory diseases (ankylosing spondylitis, Crohn's disease, psoriasis, primary sclerosing cholangitis, ulcerative colitis) (pleiotropy)	ankylosing spondylitis, psoriasis, ulcerative colitis, Crohn's disease, sclerosing cholangitis	'-	GCST005537	26974007	Ellinghaus D	6:21430497
rs9394026																		7 x 10-15		0.197	1.86	'-	[1.59-2.18]	MUC22	Psoriasis vulgaris	psoriasis vulgaris	'-	GCST006036	29031612	Hirata J	6:31014767
rs1265181																		2 x 10-208		NR	22.62	'-	'-	POU5F1, HCG27	Psoriasis	psoriasis	'-	GCST000321	19169255	Zhang XJ	6:31188008
rs1050414	rs6906565	Depressive symptoms																6 x 10-14		0.0298612	'-	3.1940312 unit increase	[2.36-4.03]	HLA-C	Psoriasis vulgaris	psoriasis vulgaris	'-	GCST90018687	34594039	Sakaue S	6:31271729
rs12199223	rs28732100	Depressive symptoms (MTAG)	rs6906565	Depressive symptoms														7 x 10-18		NR	2.49	'-	[2.01‐3.1]	HLA-C, USP8P1	Psoriasis	psoriasis	'-	GCST008096	30921485	Bejaoui Y	6:31274954
rs4406273	rs28732100	Depressive symptoms (MTAG)	rs6906565	Depressive symptoms														5 x 10-723		0.092	4.32	'-	'-	LINC02571	Psoriasis	psoriasis	'-	GCST005527	23143594	Tsoi LC	6:31298313
rs10484554	rs6906565	Depressive symptoms																2 x 10-302		'-	1.67	'-	'-	HLA-B, LINC02571	Psoriasis or type 2 diabetes (trans-disease meta-analysis)(opposite effect)	psoriasis, type 2 diabetes mellitus	'-	GCST011990	33385400	Patrick MT	6:31306778
rs12212594	rs28732100	Depressive symptoms (MTAG)	rs6906565	Depressive symptoms														5 x 10-209		NR	'-	1.4454 unit increase	[1.35-1.54]	HLA-B, LINC02571	Psoriasis vulgaris	psoriasis vulgaris	'-	GCST90018907	34594039	Sakaue S	6:31333042
rs3134792	rs3130614	Depressive symptoms	rs3130908	Autism spectrum disorder or schizophrenia	rs9266669	Autism spectrum disorder or schizophrenia	rs36057735	Autism spectrum disorder or schizophrenia	rs2596500	Schizophrenia	rs2596505	Depression (broad)	rs1793894	Autism spectrum disorder or schizophrenia	rs3131010	Autism spectrum disorder or schizophrenia		1 x 10-9		NR	'-	'-	'-	LINC02571, HLA-B	Psoriasis	psoriasis	'-	GCST000165	18364390	Capon F	6:31344549
rs13437088																		3 x 10-40	(conditioned on rs4406273)	0.25	1.32	'-	'-	MICA, HLA-S	Psoriasis	psoriasis	'-	GCST005527	23143594	Tsoi LC	6:31387342
rs2395029																		2 x 10-26		0.03	4.1	'-	[3.10-5.30]	HCP5	Psoriasis	psoriasis	'-	GCST000173	18369459	Liu Y	6:31464003
rs2476847																		6 x 10-8	(Psoriasis)	NR	'-	'-	'-	EXOC2	Inflammatory skin disease	psoriasis	'-	GCST002740	25574825	Baurecht H	6:549390
rs9504361																		2 x 10-11		0.546	1.12	'-	'-	EXOC2	Psoriasis	psoriasis	'-	GCST005527	23143594	Tsoi LC	6:577820
rs1847472																		5 x 10-10	(subset analysis)	NR	'-	'-	'-	BACH2	Chronic inflammatory diseases (ankylosing spondylitis, Crohn's disease, psoriasis, primary sclerosing cholangitis, ulcerative colitis) (pleiotropy)	ankylosing spondylitis, psoriasis, ulcerative colitis, Crohn's disease, sclerosing cholangitis	'-	GCST005537	26974007	Ellinghaus D	6:90263440
rs72928038																		2 x 10-10	(subset analysis)	NR	'-	'-	'-	BACH2	Chronic inflammatory diseases (ankylosing spondylitis, Crohn's disease, psoriasis, primary sclerosing cholangitis, ulcerative colitis) (pleiotropy)	ankylosing spondylitis, psoriasis, ulcerative colitis, Crohn's disease, sclerosing cholangitis	'-	GCST005537	26974007	Ellinghaus D	6:90267049
rs7805114																		5 x 10-11	(subset analysis)	NR	'-	'-	'-	DLD, PIGCP2	Chronic inflammatory diseases (ankylosing spondylitis, Crohn's disease, psoriasis, primary sclerosing cholangitis, ulcerative colitis) (pleiotropy)	ankylosing spondylitis, psoriasis, ulcerative colitis, Crohn's disease, sclerosing cholangitis	'-	GCST005537	26974007	Ellinghaus D	7:107809588
rs6466198																		1 x 10-21	(subset analysis)	NR	'-	'-	'-	DLD, PIGCP2	Chronic inflammatory diseases (ankylosing spondylitis, Crohn's disease, psoriasis, primary sclerosing cholangitis, ulcerative colitis) (pleiotropy)	ankylosing spondylitis, psoriasis, ulcerative colitis, Crohn's disease, sclerosing cholangitis	'-	GCST005537	26974007	Ellinghaus D	7:107839681
rs4728142																		2 x 10-11	(subset analysis)	NR	'-	'-	'-	KCP, IRF5	Chronic inflammatory diseases (ankylosing spondylitis, Crohn's disease, psoriasis, primary sclerosing cholangitis, ulcerative colitis) (pleiotropy)	ankylosing spondylitis, psoriasis, ulcerative colitis, Crohn's disease, sclerosing cholangitis	'-	GCST005537	26974007	Ellinghaus D	7:128933913
rs144706178																		2 x 10-15		'-	0.1109	'-	'-	AGK	Psoriasis	psoriasis	'-	GCST011109	31376382	Yang C	7:141614171
rs2538470																		2 x 10-10	(subset analysis)	NR	'-	'-	'-	RPL32P17, RN7SL72P	Chronic inflammatory diseases (ankylosing spondylitis, Crohn's disease, psoriasis, primary sclerosing cholangitis, ulcerative colitis) (pleiotropy)	ankylosing spondylitis, psoriasis, ulcerative colitis, Crohn's disease, sclerosing cholangitis	'-	GCST005537	26974007	Ellinghaus D	7:148523356
rs2533291																		3 x 10-10	(Opposed)	NR	'-	'-	'-	PTPRN2	Inflammatory skin disease	atopic eczema, psoriasis	'-	GCST002740	25574825	Baurecht H	7:157712962
rs1525735																		9 x 10-9	(subset analysis)	NR	'-	'-	'-	AHR	Chronic inflammatory diseases (ankylosing spondylitis, Crohn's disease, psoriasis, primary sclerosing cholangitis, ulcerative colitis) (pleiotropy)	ankylosing spondylitis, psoriasis, ulcerative colitis, Crohn's disease, sclerosing cholangitis	'-	GCST005537	26974007	Ellinghaus D	7:17157947
rs28550029																		3 x 10-18	(subset analysis)	NR	'-	'-	'-	SKAP2	Chronic inflammatory diseases (ankylosing spondylitis, Crohn's disease, psoriasis, primary sclerosing cholangitis, ulcerative colitis) (pleiotropy)	ankylosing spondylitis, psoriasis, ulcerative colitis, Crohn's disease, sclerosing cholangitis	'-	GCST005537	26974007	Ellinghaus D	7:26832962
rs860262																		7 x 10-9	(subset analysis)	NR	'-	'-	'-	JAZF1	Chronic inflammatory diseases (ankylosing spondylitis, Crohn's disease, psoriasis, primary sclerosing cholangitis, ulcerative colitis) (pleiotropy)	ankylosing spondylitis, psoriasis, ulcerative colitis, Crohn's disease, sclerosing cholangitis	'-	GCST005537	26974007	Ellinghaus D	7:28154778
rs849135																		5 x 10-10		NR	1.06	'-	NR	JAZF1	Psoriasis or type 2 diabetes (trans-disease meta-analysis)	psoriasis, type 2 diabetes mellitus	'-	GCST011991	33385400	Patrick MT	7:28156794
rs1182188																		4 x 10-11	(subset analysis)	NR	'-	'-	'-	GNA12	Chronic inflammatory diseases (ankylosing spondylitis, Crohn's disease, psoriasis, primary sclerosing cholangitis, ulcerative colitis) (pleiotropy)	ankylosing spondylitis, psoriasis, ulcerative colitis, Crohn's disease, sclerosing cholangitis	'-	GCST005537	26974007	Ellinghaus D	7:2830351
rs35960711																		4 x 10-53	(fixed)	NR	1.58278	'-	'-	SCRN1	Psoriasis	psoriasis	'-	GCST008479	25854761	Zuo X	7:29940855
rs4141001																		2 x 10-11		'-	1.16279	'-	[1.12-1.23]	ITPRID1	Psoriasis	psoriasis	'-	GCST008479	25854761	Zuo X	7:31642839
rs2700987																		4 x 10-9		0.564	1.11	'-	'-	ELMO1	Psoriasis	psoriasis	'-	GCST005527	23143594	Tsoi LC	7:37346633
rs2724013																		3 x 10-9	(Psoriasis)	NR	'-	'-	'-	ELMO1	Inflammatory skin disease	psoriasis	'-	GCST002740	25574825	Baurecht H	7:37349706
rs12718244																		2 x 10-9	(subset analysis)	NR	'-	'-	'-	SPATA48	Chronic inflammatory diseases (ankylosing spondylitis, Crohn's disease, psoriasis, primary sclerosing cholangitis, ulcerative colitis) (pleiotropy)	ankylosing spondylitis, psoriasis, ulcerative colitis, Crohn's disease, sclerosing cholangitis	'-	GCST005537	26974007	Ellinghaus D	7:50136058
rs4917129																		4 x 10-12	(subset analysis)	NR	'-	'-	'-	IKZF1	Chronic inflammatory diseases (ankylosing spondylitis, Crohn's disease, psoriasis, primary sclerosing cholangitis, ulcerative colitis) (pleiotropy)	ankylosing spondylitis, psoriasis, ulcerative colitis, Crohn's disease, sclerosing cholangitis	'-	GCST005537	26974007	Ellinghaus D	7:50283578
rs9297145																		1 x 10-8	(subset analysis)	NR	'-	'-	'-	SMURF1, KPNA7	Chronic inflammatory diseases (ankylosing spondylitis, Crohn's disease, psoriasis, primary sclerosing cholangitis, ulcerative colitis) (pleiotropy)	ankylosing spondylitis, psoriasis, ulcerative colitis, Crohn's disease, sclerosing cholangitis	'-	GCST005537	26974007	Ellinghaus D	7:99161494
rs9650069																		1 x 10-8		NR	1.07	'-	NR	SLC30A8, MED30	Psoriasis or type 2 diabetes (trans-disease meta-analysis)	psoriasis, type 2 diabetes mellitus	'-	GCST011991	33385400	Patrick MT	8:117191781
rs1551399																		4 x 10-19	(subset analysis)	NR	'-	'-	'-	TRIB1	Chronic inflammatory diseases (ankylosing spondylitis, Crohn's disease, psoriasis, primary sclerosing cholangitis, ulcerative colitis) (pleiotropy)	ankylosing spondylitis, psoriasis, ulcerative colitis, Crohn's disease, sclerosing cholangitis	'-	GCST005537	26974007	Ellinghaus D	8:125527723
rs2042011																		4 x 10-8	(subset analysis)	NR	'-	'-	'-	PVT1, RN7SKP226	Chronic inflammatory diseases (ankylosing spondylitis, Crohn's disease, psoriasis, primary sclerosing cholangitis, ulcerative colitis) (pleiotropy)	ankylosing spondylitis, psoriasis, ulcerative colitis, Crohn's disease, sclerosing cholangitis	'-	GCST005537	26974007	Ellinghaus D	8:128215706
rs6651252																		2 x 10-17	(subset analysis)	NR	'-	'-	'-	LINC00824	Chronic inflammatory diseases (ankylosing spondylitis, Crohn's disease, psoriasis, primary sclerosing cholangitis, ulcerative colitis) (pleiotropy)	ankylosing spondylitis, psoriasis, ulcerative colitis, Crohn's disease, sclerosing cholangitis	'-	GCST005537	26974007	Ellinghaus D	8:128554935
rs10094579																		2 x 10-10	(subset analysis)	NR	'-	'-	'-	RNU6-925P, COX6B1P6	Chronic inflammatory diseases (ankylosing spondylitis, Crohn's disease, psoriasis, primary sclerosing cholangitis, ulcerative colitis) (pleiotropy)	ankylosing spondylitis, psoriasis, ulcerative colitis, Crohn's disease, sclerosing cholangitis	'-	GCST005537	26974007	Ellinghaus D	8:89837077
rs10979182																		2 x 10-8		0.591	1.12	'-	'-	RPS15AP27, CHCHD4P2	Psoriasis	psoriasis	'-	GCST005527	23143594	Tsoi LC	9:108054739
rs4246905																		1 x 10-8		0.28	'-	'-	'-	TNFSF15	Pediatric autoimmune diseases	autoimmune thyroid disease, Common variable immunodeficiency, type 1 diabetes mellitus, ankylosing spondylitis, psoriasis, celiac disease, ulcerative colitis, Crohn's disease, autoimmune disease, juvenile idiopathic arthritis, systemic lupus erythematosus	'-	GCST003097	26301688	Li YR	9:114790969
rs7848647																		1 x 10-25	(subset analysis)	NR	'-	'-	'-	TNFSF15, DELEC1	Chronic inflammatory diseases (ankylosing spondylitis, Crohn's disease, psoriasis, primary sclerosing cholangitis, ulcerative colitis) (pleiotropy)	ankylosing spondylitis, psoriasis, ulcerative colitis, Crohn's disease, sclerosing cholangitis	'-	GCST005537	26974007	Ellinghaus D	9:114806766
rs7468800																		2 x 10-9	(subset analysis)	NR	'-	'-	'-	TNFSF15, DELEC1	Chronic inflammatory diseases (ankylosing spondylitis, Crohn's disease, psoriasis, primary sclerosing cholangitis, ulcerative colitis) (pleiotropy)	ankylosing spondylitis, psoriasis, ulcerative colitis, Crohn's disease, sclerosing cholangitis	'-	GCST005537	26974007	Ellinghaus D	9:114829725
rs726657																		1 x 10-14	(subset analysis)	NR	'-	'-	'-	DELEC1	Chronic inflammatory diseases (ankylosing spondylitis, Crohn's disease, psoriasis, primary sclerosing cholangitis, ulcerative colitis) (pleiotropy)	ankylosing spondylitis, psoriasis, ulcerative colitis, Crohn's disease, sclerosing cholangitis	'-	GCST005537	26974007	Ellinghaus D	9:114934056
rs4986790																		1 x 10-8	(subset analysis)	NR	'-	'-	'-	TLR4	Chronic inflammatory diseases (ankylosing spondylitis, Crohn's disease, psoriasis, primary sclerosing cholangitis, ulcerative colitis) (pleiotropy)	ankylosing spondylitis, psoriasis, ulcerative colitis, Crohn's disease, sclerosing cholangitis	'-	GCST005537	26974007	Ellinghaus D	9:117713024
rs141992399																		1 x 10-31	(subset analysis)	NR	'-	'-	'-	CARD9	Chronic inflammatory diseases (ankylosing spondylitis, Crohn's disease, psoriasis, primary sclerosing cholangitis, ulcerative colitis) (pleiotropy)	ankylosing spondylitis, psoriasis, ulcerative colitis, Crohn's disease, sclerosing cholangitis	'-	GCST005537	26974007	Ellinghaus D	9:136365140
rs11145763																		3 x 10-8		0.4	'-	'-	'-	CARD9	Pediatric autoimmune diseases	autoimmune thyroid disease, Common variable immunodeficiency, type 1 diabetes mellitus, ankylosing spondylitis, psoriasis, celiac disease, ulcerative colitis, Crohn's disease, autoimmune disease, juvenile idiopathic arthritis, systemic lupus erythematosus	'-	GCST003097	26301688	Li YR	9:136369144
rs10870077																		6 x 10-45	(subset analysis)	NR	'-	'-	'-	CARD9	Chronic inflammatory diseases (ankylosing spondylitis, Crohn's disease, psoriasis, primary sclerosing cholangitis, ulcerative colitis) (pleiotropy)	ankylosing spondylitis, psoriasis, ulcerative colitis, Crohn's disease, sclerosing cholangitis	'-	GCST005537	26974007	Ellinghaus D	9:136369439
rs3124998																		9 x 10-9	(subset analysis)	NR	'-	'-	'-	NOTCH1	Chronic inflammatory diseases (ankylosing spondylitis, Crohn's disease, psoriasis, primary sclerosing cholangitis, ulcerative colitis) (pleiotropy)	ankylosing spondylitis, psoriasis, ulcerative colitis, Crohn's disease, sclerosing cholangitis	'-	GCST005537	26974007	Ellinghaus D	9:136494980
rs59827721																		2 x 10-10	(Psoriasis)	NR	'-	'-	'-	LINC00583	Inflammatory skin disease	psoriasis	'-	GCST002740	25574825	Baurecht H	9:13844679
rs10811660																		1 x 10-11		NR	1.11	'-	NR	CDKN2B-AS1, DMRTA1	Psoriasis or type 2 diabetes (trans-disease meta-analysis)	psoriasis, type 2 diabetes mellitus	'-	GCST011991	33385400	Patrick MT	9:22134069
rs4878497																		4 x 10-9	(Psoriasis)	NR	'-	'-	'-	ACO1	Inflammatory skin disease	psoriasis	'-	GCST002740	25574825	Baurecht H	9:32432976
rs2812378																		6 x 10-9	(subset analysis)	NR	'-	'-	'-	FAM205A, CCL21	Chronic inflammatory diseases (ankylosing spondylitis, Crohn's disease, psoriasis, primary sclerosing cholangitis, ulcerative colitis) (pleiotropy)	ankylosing spondylitis, psoriasis, ulcerative colitis, Crohn's disease, sclerosing cholangitis	'-	GCST005537	26974007	Ellinghaus D	9:34710263
rs10758669																		5 x 10-43	(subset analysis)	NR	'-	'-	'-	JAK2, HNRNPA1P41	Chronic inflammatory diseases (ankylosing spondylitis, Crohn's disease, psoriasis, primary sclerosing cholangitis, ulcerative colitis) (pleiotropy)	ankylosing spondylitis, psoriasis, ulcerative colitis, Crohn's disease, sclerosing cholangitis	'-	GCST005537	26974007	Ellinghaus D	9:4981602
rs36051895																		9 x 10-8		0.29	'-	'-	'-	JAK2, HNRNPA1P41	Pediatric autoimmune diseases	autoimmune thyroid disease, Common variable immunodeficiency, type 1 diabetes mellitus, ankylosing spondylitis, psoriasis, celiac disease, ulcerative colitis, Crohn's disease, autoimmune disease, juvenile idiopathic arthritis, systemic lupus erythematosus	'-	GCST003097	26301688	Li YR	9:4981866
rs1838488																		4 x 10-8		'-	1.07	'-	'-	TMC1	Psoriasis or type 2 diabetes (trans-disease meta-analysis)(opposite effect)	psoriasis, type 2 diabetes mellitus	'-	GCST011990	33385400	Patrick MT	9:72717879
rs2778031																		1 x 10-36	(fixed)	NR	1.21286	'-	'-	SPATA31C2	Psoriasis	psoriasis	'-	GCST008479	25854761	Zuo X	9:88220811
rs2807264																		1 x 10-8		0.21	'-	'-	'-	RNU6-320P, LINC00892	Pediatric autoimmune diseases	autoimmune thyroid disease, Common variable immunodeficiency, type 1 diabetes mellitus, ankylosing spondylitis, psoriasis, celiac disease, ulcerative colitis, Crohn's disease, autoimmune disease, juvenile idiopathic arthritis, systemic lupus erythematosus	'-	GCST003097	26301688	Li YR	X:136583619
rs12863738																		6 x 10-8		0.17	'-	'-	'-	RPL22P23, SRRM1P3	Pediatric autoimmune diseases	autoimmune thyroid disease, Common variable immunodeficiency, type 1 diabetes mellitus, ankylosing spondylitis, psoriasis, celiac disease, ulcerative colitis, Crohn's disease, autoimmune disease, juvenile idiopathic arthritis, systemic lupus erythematosus	'-	GCST003097	26301688	Li YR	X:136949968

## Sheet: Psoriasis haplotypes
Trait	Variant	Chr. region	Coordinates (GRCh38)	Risk allele	Genes close to the variant		Trait	Variant	Chr. region	Coordinates (GRCh38)	Risk allele	Genes inside the haplotype		Trait	Variant	Chr. region	Coordinates (GRCh38)	Risk allele	Genes inside the haplotype		Trait	Variant	Chr. region	Coordinates (GRCh38)	Risk allele	Genes inside the haplotype		Trait	Variant	Chr. region	Coordinates (GRCh38)	Risk allele	Risk allele	Gene close to the variant
Psoriasis and Type 2 Diabetes, Bipolar disorder	rs10761661	10q21.2	62765375	C	ALDH7A1P4		Psoriasis	rs4889526	16p11.2	31019023	A	STX4 (ENSG00000103496)		Chronic inflammatory diseases (Including Psoriasis)	rs679574	19q13.33	48702851	?	FUT2 (ENSG00000176920)		Depression	rs4625	3p21.31	49534707	G	DAG1 (ENSG00000173402)		Depression	rs6906565	6p21.33	31130037	T	T	PSORS1C1 (ENSG00000204540)
					ADO		Anxiety	rs3751855	16p11.2	31079888	C	ZNF668 (ENSG00000167394)		Schizophrenia, ADHD	rs603985	19q13.33	48704000	?			Chronic inflammatory diseases (Including Psoriasis)	rs3197999	3p21.31	49684099	?	BSN (ENSG00000164061)		Depression	rs28732100	6p21.33	31136816	C	C	PSORS1C2 (ENSG00000204538)
							Anxiety	rs59735493	16p11.2	31121779	A	ZNF646 (ENSG00000167395)														APEH (ENSG00000164062)		Schizophrenia	rs3131010	6p21.33	31137370	C	C	CCHCR1 (ENSG00000204536)
							Haplotype frequency ALL				0.4	PRSS53 (ENSG00000151006)														MST1 (ENSG00000173531)		Autism spectrum disorder or schizophrenia	rs1793894	6p21.33	31229085	?		TCF19 (ENSG00000137310)
							Haplotype frequency EUROPEANS				0.27	ENSG00000255439																Psoriasis	rs1050414	6p21.33	31271729	G	G	POU5F1 (ENSG00000204531)
												VKORC1 (ENSG00000167397)																Psoriasis	rs12199223	6p21.33	31274954	?		HLA-C (ENSG00000204525)
												BCKDK (ENSG00000103507)																Psoriasis	rs4406273	6p21.33	31298313	A	A	HLA-B (ENSG00000234745)
												KAT8 (ENSG00000103510)																Psoriasis	rs10484554	6p21.33	31306778	T	T	MICA (ENSG00000204520)
																												Psoriasis	rs12212594	6p21.33	31333042	C		MICB (ENSG00000204516)
																												Psoriasis	rs3134792	6p21.33	31344549	?
																												Depression	rs2596505	6p21.33	31351008	T
																												Autism spectrum disorder or schizophrenia	rs36057735	6p21.33	31352146	C	C
																												Schizophrenia	rs2596500	6p21.33	31353490	A	A
																												Autism spectrum disorder or schizophrenia	rs9266669	6p21.33	31380300	?
																												Autism spectrum disorder or schizophrenia	rs3130908	6p21.33	31481775	T	T
																												Depression	rs3130614	6p21.33	31508681	A
																												Haplotype frequency ALL					0.0355
																												Haplotype frequency EUROPEANS					0.0417

## Sheet: Rheum. Arthritis_EFO_0000685
Variant	Psychiatric SNP in LD with RA SNP	Psychiatric trait	Psychiatric SNP in LD with RA SNP	Psychiatric trait	Psychiatric SNP in LD with RA SNP	Psychiatric trait		P-value	P-value annotation	RAF	OR	Beta	CI	Mapped gene	Reported trait	Trait(s)	Background trait(s)	Study accession	PubMed ID	First Author	Location
rs113973829								3 x 10-9		NR	'-	0.05 unit decrease	NR	MAGI3	Crohn's disease vs rheumatoid arthritis (ordinary least squares (OLS))	rheumatoid arthritis, Crohn's disease	'-	GCST90016610	33686288	Peyrot WJ	1:113318157
rs6679677								1 x 10-145		NR	1.81	'-	[1.73-1.89]	RSBN1, PHTF1	Rheumatoid arthritis	rheumatoid arthritis	'-	GCST90013534	33310728	Ha E	1:113761186
rs2476601								9 x 10-170	(EA)	0.09	1.8	'-	[1.73-1.88]	PTPN22	Rheumatoid arthritis	rheumatoid arthritis	'-	GCST002318	24390342	Okada Y	1:113834946
rs1217403								1 x 10-10		0.75	1.13223	'-	'-	PTPN22	Rheumatoid arthritis	rheumatoid arthritis	'-	GCST009877	30572963	Márquez A	1:113846182
rs1217393								5 x 10-9		NR	1.1236	'-	[1.09-1.18]	AP4B1-AS1	Systemic seropositive rheumatic diseases (Systemic sclerosis or systemic lupus erythematosus or rheumatoid arthritis or idiopathic inflammatory myopathies)	systemic scleroderma, rheumatoid arthritis, myositis, systemic lupus erythematosus	'-	GCST007278	30573655	Acosta-Herrera M	1:113891324
rs114202211								5 x 10-8	(subset analysis)	NR	'-	'-	'-	HIPK1	Chronic inflammatory diseases (ankylosing spondylitis, Crohn's disease, psoriasis, primary sclerosing cholangitis, ulcerative colitis) (pleiotropy)	ankylosing spondylitis, psoriasis, ulcerative colitis, Crohn's disease, sclerosing cholangitis	'-	GCST005537	26974007	Ellinghaus D	1:113943285
rs624988								8 x 10-10	(EA)	0.4	1.09	'-	[1.06-1.12]	GAPDHP64, NEFHP1	Rheumatoid arthritis	rheumatoid arthritis	'-	GCST002318	24390342	Okada Y	1:116721168
rs112300936								9 x 10-8		0.32	1.11	'-	[1.07-1.16]	NEFHP1, GAPDHP64	Rheumatoid arthritis (ACPA-positive)	rheumatoid arthritis	'-	GCST006048	24532676	Kim K	1:116738074
rs6697886								2 x 10-10	(subset analysis)	NR	'-	'-	'-	C1QTNF12, B3GALT6	Chronic inflammatory diseases (ankylosing spondylitis, Crohn's disease, psoriasis, primary sclerosing cholangitis, ulcerative colitis) (pleiotropy)	ankylosing spondylitis, psoriasis, ulcerative colitis, Crohn's disease, sclerosing cholangitis	'-	GCST005537	26974007	Ellinghaus D	1:1238231
rs4845604								2 x 10-16	(subset analysis)	NR	'-	'-	'-	RORC	Chronic inflammatory diseases (ankylosing spondylitis, Crohn's disease, psoriasis, primary sclerosing cholangitis, ulcerative colitis) (pleiotropy)	ankylosing spondylitis, psoriasis, ulcerative colitis, Crohn's disease, sclerosing cholangitis	'-	GCST005537	26974007	Ellinghaus D	1:151829204
rs6693105								4 x 10-24	(subset analysis)	NR	'-	'-	'-	LCE3B, LCE3A	Chronic inflammatory diseases (ankylosing spondylitis, Crohn's disease, psoriasis, primary sclerosing cholangitis, ulcerative colitis) (pleiotropy)	ankylosing spondylitis, psoriasis, ulcerative colitis, Crohn's disease, sclerosing cholangitis	'-	GCST005537	26974007	Ellinghaus D	1:152618187
rs12126142								1 x 10-10		NR	0.93	'-	[0.91-0.95]	IL6R	Rheumatoid arthritis	rheumatoid arthritis	'-	GCST90013534	33310728	Ha E	1:154452980
rs4129267								9 x 10-18	(subset analysis)	NR	'-	'-	'-	IL6R	Chronic inflammatory diseases (ankylosing spondylitis, Crohn's disease, psoriasis, primary sclerosing cholangitis, ulcerative colitis) (pleiotropy)	ankylosing spondylitis, psoriasis, ulcerative colitis, Crohn's disease, sclerosing cholangitis	'-	GCST005537	26974007	Ellinghaus D	1:154453788
rs2228145								3 x 10-9		NR	'-	0.0792409 unit increase	[0.053-0.105]	IL6R	Rheumatoid arthritis	rheumatoid arthritis	'-	GCST006959	30423114	Laufer VA	1:154454494
rs8192284								1 x 10-8		0.58	1.11483	'-	'-	IL6R	Rheumatoid arthritis	rheumatoid arthritis	'-	GCST005569	23143596	Eyre S	1:154454494
rs78973538								3 x 10-8	(subset analysis)	NR	'-	'-	'-	GBAP1	Chronic inflammatory diseases (ankylosing spondylitis, Crohn's disease, psoriasis, primary sclerosing cholangitis, ulcerative colitis) (pleiotropy)	ankylosing spondylitis, psoriasis, ulcerative colitis, Crohn's disease, sclerosing cholangitis	'-	GCST005537	26974007	Ellinghaus D	1:155224224
rs3761959								1 x 10-10		NR	1.08	'-	[1.05-1.1]	FCRL3	Rheumatoid arthritis	rheumatoid arthritis	'-	GCST90013534	33310728	Ha E	1:157699488
rs2317230								1 x 10-8		NR	'-	0.0769059 unit increase	[0.051-0.103]	VDAC1P9, FCRL3	Rheumatoid arthritis	rheumatoid arthritis	'-	GCST006959	30423114	Laufer VA	1:157705207
rs12026490								1 x 10-12		NR	0.8	'-	[0.75-0.85]	SLAMF6, VANGL2	Rheumatoid arthritis	rheumatoid arthritis	'-	GCST90013534	33310728	Ha E	1:160447367
rs148363003								5 x 10-10		'-	1.62	'-	[1.39-1.89]	SLAMF6, VANGL2	Rheumatoid arthritis	rheumatoid arthritis	'-	GCST011389	32723749	Kwon YC	1:160474183
rs1333062								2 x 10-11	(subset analysis)	NR	'-	'-	'-	ITLN1, CD244	Chronic inflammatory diseases (ankylosing spondylitis, Crohn's disease, psoriasis, primary sclerosing cholangitis, ulcerative colitis) (pleiotropy)	ankylosing spondylitis, psoriasis, ulcerative colitis, Crohn's disease, sclerosing cholangitis	'-	GCST005537	26974007	Ellinghaus D	1:160876494
rs10800314								1 x 10-32	(subset analysis)	NR	'-	'-	'-	FCGR2A	Chronic inflammatory diseases (ankylosing spondylitis, Crohn's disease, psoriasis, primary sclerosing cholangitis, ulcerative colitis) (pleiotropy)	ankylosing spondylitis, psoriasis, ulcerative colitis, Crohn's disease, sclerosing cholangitis	'-	GCST005537	26974007	Ellinghaus D	1:161502999
rs61802846								1 x 10-9	(subset analysis)	NR	'-	'-	'-	FCGR2A	Chronic inflammatory diseases (ankylosing spondylitis, Crohn's disease, psoriasis, primary sclerosing cholangitis, ulcerative colitis) (pleiotropy)	ankylosing spondylitis, psoriasis, ulcerative colitis, Crohn's disease, sclerosing cholangitis	'-	GCST005537	26974007	Ellinghaus D	1:161504083
rs1801274								1 x 10-9		0.476	1.11	'-	'-	FCGR2A	Ankylosing spondylitis	ankylosing spondylitis	'-	GCST005529	23749187	Cortes A	1:161509955
rs761426								2 x 10-10		NR	'-	0.108418 unit decrease	[0.071-0.145]	PADI2	Rheumatoid arthritis	rheumatoid arthritis	'-	GCST006959	30423114	Laufer VA	1:17087404
rs2235909								2 x 10-9	(conditional on rs2301888)	NR	'-	0.081 unit decrease	[0.054-0.108]	PADI2	Rheumatoid arthritis	rheumatoid arthritis	'-	GCST90013534	33310728	Ha E	1:17103279
rs6425143								1 x 10-17	(subset analysis)	NR	'-	'-	'-	AIMP1P2	Chronic inflammatory diseases (ankylosing spondylitis, Crohn's disease, psoriasis, primary sclerosing cholangitis, ulcerative colitis) (pleiotropy)	ankylosing spondylitis, psoriasis, ulcerative colitis, Crohn's disease, sclerosing cholangitis	'-	GCST005537	26974007	Ellinghaus D	1:172875212
rs10912488								2 x 10-8		NR	'-	0.047 unit increase	NR	AIMP1P2	Crohn's disease vs rheumatoid arthritis (ordinary least squares (OLS))	rheumatoid arthritis, Crohn's disease	'-	GCST90016610	33686288	Peyrot WJ	1:172877652
rs11464953								7 x 10-16		'-	1.23	'-	[1.17-1.29]	PADI4	Rheumatoid arthritis	rheumatoid arthritis	'-	GCST011389	32723749	Kwon YC	1:17318691
rs1234313								2 x 10-9		NR	0.92	'-	[0.9-0.95]	TNFSF4	Rheumatoid arthritis	rheumatoid arthritis	'-	GCST90013534	33310728	Ha E	1:173197108
rs1748041								2 x 10-9		0.301	1.1104	'-	'-	PADI4	Rheumatoid arthritis	rheumatoid arthritis	'-	GCST009877	30572963	Márquez A	1:17328912
rs61828284								3 x 10-9		0.92	1.23457	'-	[1.16-1.33]	PRDX6-AS1	Rheumatoid arthritis (ACPA-positive)	rheumatoid arthritis	'-	GCST006048	24532676	Kim K	1:173330604
rs2422345								3 x 10-8		NR	1.11	'-	[1.05-1.18]	PRDX6-AS1	Systemic seropositive rheumatic diseases (Systemic sclerosis or systemic lupus erythematosus or rheumatoid arthritis or idiopathic inflammatory myopathies)	systemic scleroderma, rheumatoid arthritis, myositis, systemic lupus erythematosus	'-	GCST007278	30573655	Acosta-Herrera M	1:173368608
rs2105325								7 x 10-13		0.79	1.12	'-	[1.08-1.15]	PRDX6-AS1	Rheumatoid arthritis	rheumatoid arthritis	'-	GCST002318	24390342	Okada Y	1:173380586
rs2301888								4 x 10-26		NR	0.88	'-	[0.86-0.9]	PADI4	Rheumatoid arthritis	rheumatoid arthritis	'-	GCST90013534	33310728	Ha E	1:17346235
rs2240339								1 x 10-10		0.58	1.13714	'-	'-	PADI4	Rheumatoid arthritis (ACPA-positive)	rheumatoid arthritis	'-	GCST005568	23143596	Eyre S	1:17347613
rs2240336								6 x 10-9		NR	1.14	'-	'-	PADI4	Rheumatoid arthritis (ACPA-positive)	rheumatoid arthritis	'-	GCST005568	23143596	Eyre S	1:17347907
rs2240335								2 x 10-8		'-	1.5	'-	[NR]	PADI4	Rheumatoid arthritis	rheumatoid arthritis	'-	GCST001022	21452313	Freudenberg J	1:17348042
rs17849502								4 x 10-15		NR	1.36	'-	[1.16-1.59]	NCF2, SMG7	Systemic seropositive rheumatic diseases (Systemic sclerosis or systemic lupus erythematosus or rheumatoid arthritis or idiopathic inflammatory myopathies)	systemic scleroderma, rheumatoid arthritis, myositis, systemic lupus erythematosus	'-	GCST007278	30573655	Acosta-Herrera M	1:183563445
rs10911902								2 x 10-8		NR	0.92	'-	[0.89-0.95]	PTGS2, SSBP3	Rheumatoid arthritis	rheumatoid arthritis	'-	GCST90013534	33310728	Ha E	1:186663185
rs16841904								2 x 10-9	(subset analysis)	NR	'-	'-	'-	DENND1B	Chronic inflammatory diseases (ankylosing spondylitis, Crohn's disease, psoriasis, primary sclerosing cholangitis, ulcerative colitis) (pleiotropy)	ankylosing spondylitis, psoriasis, ulcerative colitis, Crohn's disease, sclerosing cholangitis	'-	GCST005537	26974007	Ellinghaus D	1:197732862
rs4655215								8 x 10-20	(subset analysis)	NR	'-	'-	'-	RNF186, TMCO4	Chronic inflammatory diseases (ankylosing spondylitis, Crohn's disease, psoriasis, primary sclerosing cholangitis, ulcerative colitis) (pleiotropy)	ankylosing spondylitis, psoriasis, ulcerative colitis, Crohn's disease, sclerosing cholangitis	'-	GCST005537	26974007	Ellinghaus D	1:19811221
rs3806308								1 x 10-24	(subset analysis)	NR	'-	'-	'-	RNF186, OTUD3	Chronic inflammatory diseases (ankylosing spondylitis, Crohn's disease, psoriasis, primary sclerosing cholangitis, ulcerative colitis) (pleiotropy)	ankylosing spondylitis, psoriasis, ulcerative colitis, Crohn's disease, sclerosing cholangitis	'-	GCST005537	26974007	Ellinghaus D	1:19816373
rs10737481								3 x 10-19		NR	'-	0.077 unit increase	NR	OTUD3, RNF186	Ulcerative colitis vs rheumatoid arthritis (ordinary least squares (OLS))	rheumatoid arthritis, ulcerative colitis	'-	GCST90016625	33686288	Peyrot WJ	1:19845021
rs6426833								7 x 10-62	(subset analysis)	NR	'-	'-	'-	OTUD3, RNF186	Chronic inflammatory diseases (ankylosing spondylitis, Crohn's disease, psoriasis, primary sclerosing cholangitis, ulcerative colitis) (pleiotropy)	ankylosing spondylitis, psoriasis, ulcerative colitis, Crohn's disease, sclerosing cholangitis	'-	GCST005537	26974007	Ellinghaus D	1:19845367
rs6696533								3 x 10-8		NR	1.08	'-	'-	PTPRC, MIR181A1HG	Celiac disease and Rheumatoid arthritis	rheumatoid arthritis, celiac disease	'-	GCST008644	26546613	Gutierrez-Achury J	1:198764438
rs2816958								4 x 10-15	(subset analysis)	NR	'-	'-	'-	NR5A2	Chronic inflammatory diseases (ankylosing spondylitis, Crohn's disease, psoriasis, primary sclerosing cholangitis, ulcerative colitis) (pleiotropy)	ankylosing spondylitis, psoriasis, ulcerative colitis, Crohn's disease, sclerosing cholangitis	'-	GCST005537	26974007	Ellinghaus D	1:200132792
rs55838263								4 x 10-15		NR	'-	0.067 unit decrease	NR	INAVA	Ulcerative colitis vs rheumatoid arthritis (ordinary least squares (OLS))	rheumatoid arthritis, ulcerative colitis	'-	GCST90016625	33686288	Peyrot WJ	1:200905600
rs41299637								7 x 10-16	(EA)	0.715	1.2	'-	'-	INAVA	Ankylosing spondylitis	ankylosing spondylitis	'-	GCST005529	23749187	Cortes A	1:200908722
rs12131796								5 x 10-41	(subset analysis)	NR	'-	'-	'-	INAVA	Chronic inflammatory diseases (ankylosing spondylitis, Crohn's disease, psoriasis, primary sclerosing cholangitis, ulcerative colitis) (pleiotropy)	ankylosing spondylitis, psoriasis, ulcerative colitis, Crohn's disease, sclerosing cholangitis	'-	GCST005537	26974007	Ellinghaus D	1:200909599
rs2297909								5 x 10-12		0.68	'-	'-	'-	KIF21B	Ankylosing spondylitis	ankylosing spondylitis	'-	GCST001149	21743469	Evans DM	1:200991179
rs3024493								1 x 10-38	(subset analysis)	NR	'-	'-	'-	IL10	Chronic inflammatory diseases (ankylosing spondylitis, Crohn's disease, psoriasis, primary sclerosing cholangitis, ulcerative colitis) (pleiotropy)	ankylosing spondylitis, psoriasis, ulcerative colitis, Crohn's disease, sclerosing cholangitis	'-	GCST005537	26974007	Ellinghaus D	1:206770623
rs12075255								3 x 10-11	(subset analysis)	NR	'-	'-	'-	IL19	Chronic inflammatory diseases (ankylosing spondylitis, Crohn's disease, psoriasis, primary sclerosing cholangitis, ulcerative colitis) (pleiotropy)	ankylosing spondylitis, psoriasis, ulcerative colitis, Crohn's disease, sclerosing cholangitis	'-	GCST005537	26974007	Ellinghaus D	1:206788283
rs34920465								3 x 10-13	(subset analysis)	NR	'-	'-	'-	ZBTB40, PPIAP34	Chronic inflammatory diseases (ankylosing spondylitis, Crohn's disease, psoriasis, primary sclerosing cholangitis, ulcerative colitis) (pleiotropy)	ankylosing spondylitis, psoriasis, ulcerative colitis, Crohn's disease, sclerosing cholangitis	'-	GCST005537	26974007	Ellinghaus D	1:22373858
rs7552167								1 x 10-8	(subset analysis)	NR	'-	'-	'-	IFNLR1, LINC02800	Chronic inflammatory diseases (ankylosing spondylitis, Crohn's disease, psoriasis, primary sclerosing cholangitis, ulcerative colitis) (pleiotropy)	ankylosing spondylitis, psoriasis, ulcerative colitis, Crohn's disease, sclerosing cholangitis	'-	GCST005537	26974007	Ellinghaus D	1:24192153
rs6600247								9 x 10-29	(subset analysis)	NR	'-	'-	'-	RUNX3, MIR4425	Chronic inflammatory diseases (ankylosing spondylitis, Crohn's disease, psoriasis, primary sclerosing cholangitis, ulcerative colitis) (pleiotropy)	ankylosing spondylitis, psoriasis, ulcerative colitis, Crohn's disease, sclerosing cholangitis	'-	GCST005537	26974007	Ellinghaus D	1:24978623
rs2258734								6 x 10-14		NR	0.91	'-	[0.89-0.93]	TNFRSF14-AS1	Rheumatoid arthritis	rheumatoid arthritis	'-	GCST90013534	33310728	Ha E	1:2552522
rs2234161								2 x 10-11	(subset analysis)	NR	'-	'-	'-	TNFRSF14	Chronic inflammatory diseases (ankylosing spondylitis, Crohn's disease, psoriasis, primary sclerosing cholangitis, ulcerative colitis) (pleiotropy)	ankylosing spondylitis, psoriasis, ulcerative colitis, Crohn's disease, sclerosing cholangitis	'-	GCST005537	26974007	Ellinghaus D	1:2559766
rs10797431								1 x 10-8		NR	'-	0.074 unit decrease	[0.049-0.099]	TNFRSF14, PRXL2B	Rheumatoid arthritis	rheumatoid arthritis	'-	GCST90018910	34594039	Sakaue S	1:2569783
rs187786174								4 x 10-14		NR	'-	0.118338 unit decrease	[0.088-0.149]	MMEL1	Rheumatoid arthritis	rheumatoid arthritis	'-	GCST006959	30423114	Laufer VA	1:2592372
rs2843401								7 x 10-12		0.68	1.1236	'-	[1.09-1.16]	MMEL1	Rheumatoid arthritis (ACPA-positive)	rheumatoid arthritis	'-	GCST006048	24532676	Kim K	1:2596694
rs6664969								1 x 10-8		0.67	1.10782	'-	'-	MMEL1	Rheumatoid arthritis	rheumatoid arthritis	'-	GCST009877	30572963	Márquez A	1:2603539
rs4073285								2 x 10-13		NR	0.9	'-	'-	MMEL1	Celiac disease and Rheumatoid arthritis	rheumatoid arthritis, celiac disease	'-	GCST008644	26546613	Gutierrez-Achury J	1:2608357
rs3890745								2 x 10-8		NR	1.14416	'-	'-	MMEL1	Diffuse large B-cell lymphoma or rheumatoid arthritis	diffuse large B-cell lymphoma, rheumatoid arthritis	'-	GCST008725	31407831	Din L	1:2622185
rs2493291								2 x 10-14		0.881	'-	'-	'-	PRDM16	Rheumatoid arthritis	rheumatoid arthritis	'-	GCST007843	30891314	Saad MN	1:3412820
rs28411352								3 x 10-12		0.25	1.11	'-	[1.08-1.14]	MTF1	Rheumatoid arthritis	rheumatoid arthritis	'-	GCST002318	24390342	Okada Y	1:37812907
rs883220								2 x 10-8		0.74	1.1236	'-	'-	LINC02786, LINC01343	Rheumatoid arthritis (ACPA-positive)	rheumatoid arthritis	'-	GCST005568	23143596	Eyre S	1:38151199
rs12140275								2 x 10-9		0.81	1.11	'-	[1.07-1.14]	LINC01343, LINC02786	Rheumatoid arthritis	rheumatoid arthritis	'-	GCST002318	24390342	Okada Y	1:38168207
rs12044149								3 x 10-12		NR	1.296	'-	NR	C1orf141	Psoriatic arthritis	psoriatic arthritis	'-	GCST003270	26626624	Stuart PE	1:67135003
rs11580078								8 x 10-11		0.43	'-	'-	'-	IL23R, C1orf141	Pediatric autoimmune diseases	autoimmune thyroid disease, Common variable immunodeficiency, type 1 diabetes mellitus, ankylosing spondylitis, psoriasis, celiac disease, ulcerative colitis, Crohn's disease, autoimmune disease, juvenile idiopathic arthritis, systemic lupus erythematosus	'-	GCST003097	26301688	Li YR	1:67203951
rs7517847								1 x 10-98	(subset analysis)	NR	'-	'-	'-	IL23R, C1orf141	Chronic inflammatory diseases (ankylosing spondylitis, Crohn's disease, psoriasis, primary sclerosing cholangitis, ulcerative colitis) (pleiotropy)	ankylosing spondylitis, psoriasis, ulcerative colitis, Crohn's disease, sclerosing cholangitis	'-	GCST005537	26974007	Ellinghaus D	1:67215986
rs183686347								6 x 10-14	(subset analysis)	NR	'-	'-	'-	IL23R	Chronic inflammatory diseases (ankylosing spondylitis, Crohn's disease, psoriasis, primary sclerosing cholangitis, ulcerative colitis) (pleiotropy)	ankylosing spondylitis, psoriasis, ulcerative colitis, Crohn's disease, sclerosing cholangitis	'-	GCST005537	26974007	Ellinghaus D	1:67237759
rs11209026								6 x 10-28	(EA)	0.934	1.65	'-	'-	IL23R	Ankylosing spondylitis	ankylosing spondylitis	'-	GCST005529	23749187	Cortes A	1:67240275
rs80174646								1 x 10-143	(subset analysis)	NR	'-	'-	'-	IL23R	Chronic inflammatory diseases (ankylosing spondylitis, Crohn's disease, psoriasis, primary sclerosing cholangitis, ulcerative colitis) (pleiotropy)	ankylosing spondylitis, psoriasis, ulcerative colitis, Crohn's disease, sclerosing cholangitis	'-	GCST005537	26974007	Ellinghaus D	1:67242472
rs10889676								2 x 10-24	(subset analysis)	NR	'-	'-	'-	IL23R	Chronic inflammatory diseases (ankylosing spondylitis, Crohn's disease, psoriasis, primary sclerosing cholangitis, ulcerative colitis) (pleiotropy)	ankylosing spondylitis, psoriasis, ulcerative colitis, Crohn's disease, sclerosing cholangitis	'-	GCST005537	26974007	Ellinghaus D	1:67256884
rs12141575								9 x 10-11	(conditioned on rs11209026, EA)	0.33	1.15	'-	'-	IL12RB2, DNAJB6P4	Ankylosing spondylitis	ankylosing spondylitis	'-	GCST005529	23749187	Cortes A	1:67281753
rs2201584								8 x 10-10		'-	1.1	'-	[1.07-1.13]	IL12RB2	Rheumatoid arthritis	rheumatoid arthritis	'-	GCST010730	32868391	Leng RX	1:67322032
rs6659932								6 x 10-11		NR	1.17647	'-	[1.1-0.01]	IL12RB2	Systemic seropositive rheumatic diseases (Systemic sclerosis or systemic lupus erythematosus or rheumatoid arthritis or idiopathic inflammatory myopathies)	systemic scleroderma, rheumatoid arthritis, myositis, systemic lupus erythematosus	'-	GCST007278	30573655	Acosta-Herrera M	1:67336688
rs227163								3 x 10-9	(East Asian)	0.42	1.11	'-	[1.08-1.16]	UTS2, TNFRSF9	Rheumatoid arthritis	rheumatoid arthritis	'-	GCST002318	24390342	Okada Y	1:7901146
rs3766606								9 x 10-14	(subset analysis)	NR	'-	'-	'-	PARK7	Chronic inflammatory diseases (ankylosing spondylitis, Crohn's disease, psoriasis, primary sclerosing cholangitis, ulcerative colitis) (pleiotropy)	ankylosing spondylitis, psoriasis, ulcerative colitis, Crohn's disease, sclerosing cholangitis	'-	GCST005537	26974007	Ellinghaus D	1:7962137
rs2066363								8 x 10-11		0.34	'-	'-	'-	ADGRL2	Pediatric autoimmune diseases	autoimmune thyroid disease, Common variable immunodeficiency, type 1 diabetes mellitus, ankylosing spondylitis, psoriasis, celiac disease, ulcerative colitis, Crohn's disease, autoimmune disease, juvenile idiopathic arthritis, systemic lupus erythematosus	'-	GCST003097	26301688	Li YR	1:81771892
rs4918037								6 x 10-11		0.897	'-	'-	'-	SH3PXD2A	Rheumatoid arthritis	rheumatoid arthritis	'-	GCST007843	30891314	Saad MN	10:103653282
rs2765974								3 x 10-8		NR	1.14247	'-	'-	CELF2	Follicular lymphoma or rheumatoid arthritis	rheumatoid arthritis, follicular lymphoma	'-	GCST008719	31407831	Din L	10:11246455
rs2050392								2 x 10-9	(subset analysis)	NR	'-	'-	'-	CCND3P1, NIFKP1	Chronic inflammatory diseases (ankylosing spondylitis, Crohn's disease, psoriasis, primary sclerosing cholangitis, ulcerative colitis) (pleiotropy)	ankylosing spondylitis, psoriasis, ulcerative colitis, Crohn's disease, sclerosing cholangitis	'-	GCST005537	26974007	Ellinghaus D	10:30402574
rs1776616								2 x 10-9		NR	'-	0.0832 unit increase	[0.056-0.11]	ZNF438, LINC02664	Rheumatoid arthritis	rheumatoid arthritis	'-	GCST90018910	34594039	Sakaue S	10:31061565
rs1538981								4 x 10-9		NR	1.07	'-	[1.05-1.09]	LINC02664, ZNF438	Rheumatoid arthritis	rheumatoid arthritis	'-	GCST90013534	33310728	Ha E	10:31122426
rs793108								1 x 10-9		0.49	1.08	'-	[1.05-1.10]	LINC02664, ZNF438	Rheumatoid arthritis	rheumatoid arthritis	'-	GCST002318	24390342	Okada Y	10:31126177
rs34779708								5 x 10-29	(subset analysis)	NR	'-	'-	'-	CREM	Chronic inflammatory diseases (ankylosing spondylitis, Crohn's disease, psoriasis, primary sclerosing cholangitis, ulcerative colitis) (pleiotropy)	ankylosing spondylitis, psoriasis, ulcerative colitis, Crohn's disease, sclerosing cholangitis	'-	GCST005537	26974007	Ellinghaus D	10:35177257
rs7100025								8 x 10-11		0.34	'-	'-	'-	LINC00993	Pediatric autoimmune diseases	autoimmune thyroid disease, Common variable immunodeficiency, type 1 diabetes mellitus, ankylosing spondylitis, psoriasis, celiac disease, ulcerative colitis, Crohn's disease, autoimmune disease, juvenile idiopathic arthritis, systemic lupus erythematosus	'-	GCST003097	26301688	Li YR	10:37303610
rs7097397								1 x 10-12		NR	0.92	'-	[0.9-0.94]	WDFY4	Rheumatoid arthritis	rheumatoid arthritis	'-	GCST90013534	33310728	Ha E	10:48817351
rs2671692								3 x 10-9		0.52	1.07	'-	[1.05-1.10]	WDFY4	Rheumatoid arthritis	rheumatoid arthritis	'-	GCST002318	24390342	Okada Y	10:48889774
rs76913543								4 x 10-12	(subset analysis)	NR	'-	'-	'-	IL2RA, IL15RA	Chronic inflammatory diseases (ankylosing spondylitis, Crohn's disease, psoriasis, primary sclerosing cholangitis, ulcerative colitis) (pleiotropy)	ankylosing spondylitis, psoriasis, ulcerative colitis, Crohn's disease, sclerosing cholangitis	'-	GCST005537	26974007	Ellinghaus D	10:6000052
rs61839660								1 x 10-15	(subset analysis)	NR	'-	'-	'-	IL2RA	Chronic inflammatory diseases (ankylosing spondylitis, Crohn's disease, psoriasis, primary sclerosing cholangitis, ulcerative colitis) (pleiotropy)	ankylosing spondylitis, psoriasis, ulcerative colitis, Crohn's disease, sclerosing cholangitis	'-	GCST005537	26974007	Ellinghaus D	10:6052734
rs706778								5 x 10-15	(EA)	0.4	1.12	'-	[1.09-1.15]	IL2RA	Rheumatoid arthritis	rheumatoid arthritis	'-	GCST002318	24390342	Okada Y	10:6056986
rs2104286								4 x 10-8	(subset analysis)	NR	'-	'-	'-	IL2RA	Chronic inflammatory diseases (ankylosing spondylitis, Crohn's disease, psoriasis, primary sclerosing cholangitis, ulcerative colitis) (pleiotropy)	ankylosing spondylitis, psoriasis, ulcerative colitis, Crohn's disease, sclerosing cholangitis	'-	GCST005537	26974007	Ellinghaus D	10:6057082
rs3134883								2 x 10-15		NR	1.1	'-	[1.08-1.13]	IL2RA	Rheumatoid arthritis	rheumatoid arthritis	'-	GCST90013534	33310728	Ha E	10:6058762
rs3118471								4 x 10-13	(subset analysis)	NR	'-	'-	'-	IL2RA	Chronic inflammatory diseases (ankylosing spondylitis, Crohn's disease, psoriasis, primary sclerosing cholangitis, ulcerative colitis) (pleiotropy)	ankylosing spondylitis, psoriasis, ulcerative colitis, Crohn's disease, sclerosing cholangitis	'-	GCST005537	26974007	Ellinghaus D	10:6060794
rs10795791								1 x 10-10		0.58	1.11111	'-	[1.08-1.14]	RPL32P23, IL2RA	Rheumatoid arthritis (ACPA-positive)	rheumatoid arthritis	'-	GCST006048	24532676	Kim K	10:6066377
rs11594656								4 x 10-9	(conditional on rs3134883)	NR	'-	0.1 unit decrease	[0.067-0.133]	RBM17, RPL32P23	Rheumatoid arthritis	rheumatoid arthritis	'-	GCST90013534	33310728	Ha E	10:6080046
rs71508903								3 x 10-25		NR	1.16	'-	[1.13-1.19]	ARID5B	Rheumatoid arthritis	rheumatoid arthritis	'-	GCST90013534	33310728	Ha E	10:62020112
rs10821944								6 x 10-18		0.36	1.16	'-	[1.12-1.20]	ARID5B	Rheumatoid arthritis	rheumatoid arthritis	'-	GCST001454	22446963	Okada Y	10:62025330
rs12764378								2 x 10-14		0.23	1.15	'-	[1.11-1.20]	ARID5B	Rheumatoid arthritis (ACPA-positive)	rheumatoid arthritis	'-	GCST006048	24532676	Kim K	10:62040245
rs3125734								5 x 10-9		0.108	1.2	'-	[1.13-1.27]	RTKN2	Rheumatoid arthritis	rheumatoid arthritis	'-	GCST001681	23028356	Myouzen K	10:62198353
rs35576264								9 x 10-9	(conditional on rs71508903)	NR	'-	0.103 unit increase	[0.068-0.138]	RTKN2	Rheumatoid arthritis	rheumatoid arthritis	'-	GCST90013534	33310728	Ha E	10:62200170
rs6479800								4 x 10-8		0.18	1.11	'-	[1.07-1.15]	LINC02621, RTKN2	Rheumatoid arthritis	rheumatoid arthritis	'-	GCST002318	24390342	Okada Y	10:62277122
rs56139217								1 x 10-8		0.113463	1.23614	'-	[1.149101535-1.329764487]	LINC02621	Rheumatoid arthritis	rheumatoid arthritis	'-	GCST90013684	32514122	Ishigaki K	10:62303318
rs10761648								6 x 10-16	(subset analysis)	NR	'-	'-	'-	ZEB1-AS1	Chronic inflammatory diseases (ankylosing spondylitis, Crohn's disease, psoriasis, primary sclerosing cholangitis, ulcerative colitis) (pleiotropy)	ankylosing spondylitis, psoriasis, ulcerative colitis, Crohn's disease, sclerosing cholangitis	'-	GCST005537	26974007	Ellinghaus D	10:62594503
rs7915475								3 x 10-10	(subset analysis)	NR	'-	'-	'-	'-	Chronic inflammatory diseases (ankylosing spondylitis, Crohn's disease, psoriasis, primary sclerosing cholangitis, ulcerative colitis) (pleiotropy)	ankylosing spondylitis, psoriasis, ulcerative colitis, Crohn's disease, sclerosing cholangitis	'-	GCST005537	26974007	Ellinghaus D	10:62621908
rs10995271								3 x 10-48	(subset analysis)	NR	'-	'-	'-	ALDH7A1P4	Chronic inflammatory diseases (ankylosing spondylitis, Crohn's disease, psoriasis, primary sclerosing cholangitis, ulcerative colitis) (pleiotropy)	ankylosing spondylitis, psoriasis, ulcerative colitis, Crohn's disease, sclerosing cholangitis	'-	GCST005537	26974007	Ellinghaus D	10:62678726
rs10822050								8 x 10-11		0.39	'-	'-	'-	ALDH7A1P4	Pediatric autoimmune diseases	autoimmune thyroid disease, Common variable immunodeficiency, type 1 diabetes mellitus, ankylosing spondylitis, psoriasis, celiac disease, ulcerative colitis, Crohn's disease, autoimmune disease, juvenile idiopathic arthritis, systemic lupus erythematosus	'-	GCST003097	26301688	Li YR	10:62679011
rs10761659								2 x 10-20		NR	'-	0.077 unit increase	NR	ALDH7A1P4	Crohn's disease vs rheumatoid arthritis (ordinary least squares (OLS))	rheumatoid arthritis, Crohn's disease	'-	GCST90016610	33686288	Peyrot WJ	10:62685804
rs947474								8 x 10-11		NR	0.89	'-	'-	LINC02649	Celiac disease and Rheumatoid arthritis	rheumatoid arthritis, celiac disease	'-	GCST008644	26546613	Gutierrez-Achury J	10:6348488
rs502919								6 x 10-10		NR	0.92	'-	[0.9-0.94]	PRKCQ	Rheumatoid arthritis	rheumatoid arthritis	'-	GCST90013534	33310728	Ha E	10:6475205
rs2236379								9 x 10-9	(subset analysis)	NR	'-	'-	'-	PRKCQ	Chronic inflammatory diseases (ankylosing spondylitis, Crohn's disease, psoriasis, primary sclerosing cholangitis, ulcerative colitis) (pleiotropy)	ankylosing spondylitis, psoriasis, ulcerative colitis, Crohn's disease, sclerosing cholangitis	'-	GCST005537	26974007	Ellinghaus D	10:6485181
rs10999147								4 x 10-8		0.939	'-	'-	'-	AIFM2	Rheumatoid arthritis	rheumatoid arthritis	'-	GCST007843	30891314	Saad MN	10:70121102
rs2227551								3 x 10-8	(subset analysis)	NR	'-	'-	'-	PLAU	Chronic inflammatory diseases (ankylosing spondylitis, Crohn's disease, psoriasis, primary sclerosing cholangitis, ulcerative colitis) (pleiotropy)	ankylosing spondylitis, psoriasis, ulcerative colitis, Crohn's disease, sclerosing cholangitis	'-	GCST005537	26974007	Ellinghaus D	10:73909432
rs1250573								2 x 10-22	(subset analysis)	NR	'-	'-	'-	ZMIZ1	Chronic inflammatory diseases (ankylosing spondylitis, Crohn's disease, psoriasis, primary sclerosing cholangitis, ulcerative colitis) (pleiotropy)	ankylosing spondylitis, psoriasis, ulcerative colitis, Crohn's disease, sclerosing cholangitis	'-	GCST005537	26974007	Ellinghaus D	10:79282718
rs1250563								1 x 10-8		0.29	'-	'-	'-	ZMIZ1	Pediatric autoimmune diseases	autoimmune thyroid disease, Common variable immunodeficiency, type 1 diabetes mellitus, ankylosing spondylitis, psoriasis, celiac disease, ulcerative colitis, Crohn's disease, autoimmune disease, juvenile idiopathic arthritis, systemic lupus erythematosus	'-	GCST003097	26301688	Li YR	10:79287626
rs1250550								2 x 10-9		0.652	1.11	'-	'-	ZMIZ1	Ankylosing spondylitis	ankylosing spondylitis	'-	GCST005529	23749187	Cortes A	10:79300560
rs726288								9 x 10-9	(East Asian)	0.18	1.22	'-	[1.14-1.31]	SFTPD	Rheumatoid arthritis	rheumatoid arthritis	'-	GCST002318	24390342	Okada Y	10:79947217
rs7100689								7 x 10-8		NR	'-	0.045 unit increase	NR	TSPAN14	Crohn's disease vs rheumatoid arthritis (ordinary least squares (OLS))	rheumatoid arthritis, Crohn's disease	'-	GCST90016610	33686288	Peyrot WJ	10:80462422
rs7097656								1 x 10-13	(subset analysis)	NR	'-	'-	'-	TSPAN14	Chronic inflammatory diseases (ankylosing spondylitis, Crohn's disease, psoriasis, primary sclerosing cholangitis, ulcerative colitis) (pleiotropy)	ankylosing spondylitis, psoriasis, ulcerative colitis, Crohn's disease, sclerosing cholangitis	'-	GCST005537	26974007	Ellinghaus D	10:80491075
rs2275806								3 x 10-9		NR	0.93	'-	[0.91-0.95]	GATA3, GATA3-AS1	Rheumatoid arthritis	rheumatoid arthritis	'-	GCST90013534	33310728	Ha E	10:8053377
rs3781094								1 x 10-9		0.34	1.11	'-	[1.07-1.14]	GATA3	Rheumatoid arthritis (ACPA-positive)	rheumatoid arthritis	'-	GCST006048	24532676	Kim K	10:8059464
rs3802604								2 x 10-8		0.359	1.09911	'-	'-	GATA3	Rheumatoid arthritis	rheumatoid arthritis	'-	GCST009877	30572963	Márquez A	10:8060309
rs3824660								3 x 10-9	(EA)	0.39	1.1	'-	[1.06-1.13]	GATA3	Rheumatoid arthritis	rheumatoid arthritis	'-	GCST002318	24390342	Okada Y	10:8062759
rs1800682								4 x 10-9	(subset analysis)	NR	'-	'-	'-	ACTA2	Chronic inflammatory diseases (ankylosing spondylitis, Crohn's disease, psoriasis, primary sclerosing cholangitis, ulcerative colitis) (pleiotropy)	ankylosing spondylitis, psoriasis, ulcerative colitis, Crohn's disease, sclerosing cholangitis	'-	GCST005537	26974007	Ellinghaus D	10:88990206
rs12413578								5 x 10-8		0.9	1.2	'-	[1.13-1.29]	LINC00709, LINC02676	Rheumatoid arthritis	rheumatoid arthritis	'-	GCST002318	24390342	Okada Y	10:9007290
rs2497318								3 x 10-11	(subset analysis)	NR	'-	'-	'-	EIF2S2P3, HHEX	Chronic inflammatory diseases (ankylosing spondylitis, Crohn's disease, psoriasis, primary sclerosing cholangitis, ulcerative colitis) (pleiotropy)	ankylosing spondylitis, psoriasis, ulcerative colitis, Crohn's disease, sclerosing cholangitis	'-	GCST005537	26974007	Ellinghaus D	10:92672243
rs11190133								2 x 10-14	(EA)	0.707	1.18	'-	'-	GOT1, LINC01475	Ankylosing spondylitis	ankylosing spondylitis	'-	GCST005529	23749187	Cortes A	10:99518968
rs10748781								6 x 10-51	(subset analysis)	NR	'-	'-	'-	GOT1, LINC01475	Chronic inflammatory diseases (ankylosing spondylitis, Crohn's disease, psoriasis, primary sclerosing cholangitis, ulcerative colitis) (pleiotropy)	ankylosing spondylitis, psoriasis, ulcerative colitis, Crohn's disease, sclerosing cholangitis	'-	GCST005537	26974007	Ellinghaus D	10:99523573
rs6584283								3 x 10-10		NR	'-	0.054 unit decrease	NR	LINC01475	Ulcerative colitis vs rheumatoid arthritis (ordinary least squares (OLS))	rheumatoid arthritis, ulcerative colitis	'-	GCST90016625	33686288	Peyrot WJ	10:99530544
rs1332099								9 x 10-11		0.46	'-	'-	'-	NKX2-3, SLC25A28	Pediatric autoimmune diseases	autoimmune thyroid disease, Common variable immunodeficiency, type 1 diabetes mellitus, ankylosing spondylitis, psoriasis, celiac disease, ulcerative colitis, Crohn's disease, autoimmune disease, juvenile idiopathic arthritis, systemic lupus erythematosus	'-	GCST003097	26301688	Li YR	10:99538694
rs7115956								8 x 10-12	(subset analysis)	NR	'-	'-	'-	RDX	Chronic inflammatory diseases (ankylosing spondylitis, Crohn's disease, psoriasis, primary sclerosing cholangitis, ulcerative colitis) (pleiotropy)	ankylosing spondylitis, psoriasis, ulcerative colitis, Crohn's disease, sclerosing cholangitis	'-	GCST005537	26974007	Ellinghaus D	11:110085620
rs661054								2 x 10-14	(subset analysis)	NR	'-	'-	'-	NXPE1	Chronic inflammatory diseases (ankylosing spondylitis, Crohn's disease, psoriasis, primary sclerosing cholangitis, ulcerative colitis) (pleiotropy)	ankylosing spondylitis, psoriasis, ulcerative colitis, Crohn's disease, sclerosing cholangitis	'-	GCST005537	26974007	Ellinghaus D	11:114559688
rs10892279								1 x 10-10		NR	'-	'-	'-	RNU6-376P, DDX6	Rheumatoid arthritis (ACPA-positive)	rheumatoid arthritis	'-	GCST005568	23143596	Eyre S	11:118741072
rs11217037								1 x 10-12		0.8	1.14943	'-	[1.11-1.2]	DDX6, SETP16	Rheumatoid arthritis (ACPA-positive)	rheumatoid arthritis	'-	GCST006048	24532676	Kim K	11:118806377
rs11217040								2 x 10-11		NR	0.89	'-	'-	SETP16, DDX6	Celiac disease and Rheumatoid arthritis	rheumatoid arthritis, celiac disease	'-	GCST008644	26546613	Gutierrez-Achury J	11:118809939
rs28361986								5 x 10-14		NR	0.87	'-	[0.84-0.9]	DDX6, SETP16	Rheumatoid arthritis	rheumatoid arthritis	'-	GCST90013534	33310728	Ha E	11:118822452
rs10790268								1 x 10-17	(EA)	0.79	1.17	'-	[1.13-1.22]	Y_RNA, CXCR5	Rheumatoid arthritis	rheumatoid arthritis	'-	GCST002318	24390342	Okada Y	11:118858682
rs12795702								4 x 10-9		NR	1.09	'-	[1.06-1.12]	LINC02098	Rheumatoid arthritis	rheumatoid arthritis	'-	GCST90013534	33310728	Ha E	11:128286419
rs7933433								1 x 10-10	(subset analysis)	NR	'-	'-	'-	LINC02098	Chronic inflammatory diseases (ankylosing spondylitis, Crohn's disease, psoriasis, primary sclerosing cholangitis, ulcerative colitis) (pleiotropy)	ankylosing spondylitis, psoriasis, ulcerative colitis, Crohn's disease, sclerosing cholangitis	'-	GCST005537	26974007	Ellinghaus D	11:128324555
rs11221332								2 x 10-10	(subset analysis)	NR	'-	'-	'-	ETS1	Chronic inflammatory diseases (ankylosing spondylitis, Crohn's disease, psoriasis, primary sclerosing cholangitis, ulcerative colitis) (pleiotropy)	ankylosing spondylitis, psoriasis, ulcerative colitis, Crohn's disease, sclerosing cholangitis	'-	GCST005537	26974007	Ellinghaus D	11:128511079
rs2156698								1 x 10-8		NR	'-	0.0745 unit decrease	[0.049-0.1]	ETS1, FLI1	Rheumatoid arthritis	rheumatoid arthritis	'-	GCST90018910	34594039	Sakaue S	11:128618427
rs73013527								3 x 10-11		NR	'-	0.114504 unit decrease	[0.053-0.176]	ETS1, FLI1	Rheumatoid arthritis	rheumatoid arthritis	'-	GCST006959	30423114	Laufer VA	11:128627057
rs4936059								7 x 10-10		0.66	1.11111	'-	[1.08-1.15]	FLI1, ETS1	Rheumatoid arthritis (ACPA-positive)	rheumatoid arthritis	'-	GCST006048	24532676	Kim K	11:128632601
rs17885785								8 x 10-11		0.2	'-	'-	'-	IGF2-AS, INS-IGF2	Pediatric autoimmune diseases	autoimmune thyroid disease, Common variable immunodeficiency, type 1 diabetes mellitus, ankylosing spondylitis, psoriasis, celiac disease, ulcerative colitis, Crohn's disease, autoimmune disease, juvenile idiopathic arthritis, systemic lupus erythematosus	'-	GCST003097	26301688	Li YR	11:2146620
rs10743181								2 x 10-8	(subset analysis)	NR	'-	'-	'-	MIR4686, ASCL2	Chronic inflammatory diseases (ankylosing spondylitis, Crohn's disease, psoriasis, primary sclerosing cholangitis, ulcerative colitis) (pleiotropy)	ankylosing spondylitis, psoriasis, ulcerative colitis, Crohn's disease, sclerosing cholangitis	'-	GCST005537	26974007	Ellinghaus D	11:2208529
rs11229555								4 x 10-8	(subset analysis)	NR	'-	'-	'-	GLYAT	Chronic inflammatory diseases (ankylosing spondylitis, Crohn's disease, psoriasis, primary sclerosing cholangitis, ulcerative colitis) (pleiotropy)	ankylosing spondylitis, psoriasis, ulcerative colitis, Crohn's disease, sclerosing cholangitis	'-	GCST005537	26974007	Ellinghaus D	11:58641214
rs11230563								5 x 10-15	(subset analysis)	NR	'-	'-	'-	CD6	Chronic inflammatory diseases (ankylosing spondylitis, Crohn's disease, psoriasis, primary sclerosing cholangitis, ulcerative colitis) (pleiotropy)	ankylosing spondylitis, psoriasis, ulcerative colitis, Crohn's disease, sclerosing cholangitis	'-	GCST005537	26974007	Ellinghaus D	11:61008737
rs595158								3 x 10-8		0.49	1.09	'-	'-	VPS37C	Rheumatoid arthritis	rheumatoid arthritis	'-	GCST005569	23143596	Eyre S	11:61142109
rs174535								2 x 10-11	(subset analysis)	NR	'-	'-	'-	MYRF, TMEM258	Chronic inflammatory diseases (ankylosing spondylitis, Crohn's disease, psoriasis, primary sclerosing cholangitis, ulcerative colitis) (pleiotropy)	ankylosing spondylitis, psoriasis, ulcerative colitis, Crohn's disease, sclerosing cholangitis	'-	GCST005537	26974007	Ellinghaus D	11:61783884
rs968567								2 x 10-8	(EA)	0.83	1.12	'-	[1.07-1.16]	FADS1, FADS2	Rheumatoid arthritis	rheumatoid arthritis	'-	GCST002318	24390342	Okada Y	11:61828092
rs7929541								2 x 10-10		NR	1.1236	'-	[1.05-1.2]	DRD4, SCT	Systemic seropositive rheumatic diseases (Systemic sclerosis or systemic lupus erythematosus or rheumatoid arthritis or idiopathic inflammatory myopathies)	systemic scleroderma, rheumatoid arthritis, myositis, systemic lupus erythematosus	'-	GCST007278	30573655	Acosta-Herrera M	11:633689
rs660442								1 x 10-9		NR	0.9	'-	[0.87-0.93]	GPR137, BAD	Rheumatoid arthritis	rheumatoid arthritis	'-	GCST90013534	33310728	Ha E	11:64275525
rs559928								8 x 10-14	(subset analysis)	NR	'-	'-	'-	RPS6KA4, LINC02723	Chronic inflammatory diseases (ankylosing spondylitis, Crohn's disease, psoriasis, primary sclerosing cholangitis, ulcerative colitis) (pleiotropy)	ankylosing spondylitis, psoriasis, ulcerative colitis, Crohn's disease, sclerosing cholangitis	'-	GCST005537	26974007	Ellinghaus D	11:64382898
rs568617								4 x 10-8	(subset analysis)	NR	'-	'-	'-	FIBP	Chronic inflammatory diseases (ankylosing spondylitis, Crohn's disease, psoriasis, primary sclerosing cholangitis, ulcerative colitis) (pleiotropy)	ankylosing spondylitis, psoriasis, ulcerative colitis, Crohn's disease, sclerosing cholangitis	'-	GCST005537	26974007	Ellinghaus D	11:65885771
rs59578717								4 x 10-8		NR	0.91	'-	[0.88-0.94]	TPCN2	Rheumatoid arthritis	rheumatoid arthritis	'-	GCST90013534	33310728	Ha E	11:69092381
rs3781913								6 x 10-10		0.69	1.12	'-	[1.08-1.16]	PDE2A	Rheumatoid arthritis	rheumatoid arthritis	'-	GCST001454	22446963	Okada Y	11:72662452
rs79145843								1 x 10-10		NR	0.88	'-	[0.84-0.91]	ARAP1	Rheumatoid arthritis	rheumatoid arthritis	'-	GCST90013534	33310728	Ha E	11:72693848
rs7110818								2 x 10-14		NR	'-	0.064 unit increase	NR	LINC02757, EMSY	Crohn's disease vs rheumatoid arthritis (ordinary least squares (OLS))	rheumatoid arthritis, Crohn's disease	'-	GCST90016610	33686288	Peyrot WJ	11:76581531
rs11236797								3 x 10-43	(subset analysis)	NR	'-	'-	'-	EMSY, LINC02757	Chronic inflammatory diseases (ankylosing spondylitis, Crohn's disease, psoriasis, primary sclerosing cholangitis, ulcerative colitis) (pleiotropy)	ankylosing spondylitis, psoriasis, ulcerative colitis, Crohn's disease, sclerosing cholangitis	'-	GCST005537	26974007	Ellinghaus D	11:76588605
rs4409785								1 x 10-11		0.15	1.12	'-	[1.09-1.16]	SESN3, FAM76B	Rheumatoid arthritis	rheumatoid arthritis	'-	GCST002318	24390342	Okada Y	11:95578258
rs9943599								3 x 10-10		NR	1.09	'-	[1.06-1.11]	SWAP70	Rheumatoid arthritis	rheumatoid arthritis	'-	GCST90013534	33310728	Ha E	11:9731194
rs360136								5 x 10-10		'-	1.17	'-	[1.11-1.23]	SWAP70	Rheumatoid arthritis	rheumatoid arthritis	'-	GCST011389	32723749	Kwon YC	11:9751970
rs12369214								2 x 10-8	(subset analysis)	NR	'-	'-	'-	RIC8B	Chronic inflammatory diseases (ankylosing spondylitis, Crohn's disease, psoriasis, primary sclerosing cholangitis, ulcerative colitis) (pleiotropy)	ankylosing spondylitis, psoriasis, ulcerative colitis, Crohn's disease, sclerosing cholangitis	'-	GCST005537	26974007	Ellinghaus D	12:106804833
rs10774624								7 x 10-9	(EA)	0.5	1.09	'-	[1.06-1.13]	LINC02356	Rheumatoid arthritis	rheumatoid arthritis	'-	GCST002318	24390342	Okada Y	12:111395984
rs78894077								4 x 10-9		'-	1.32	'-	[1.20-1.45]	SH2B3	Rheumatoid arthritis	rheumatoid arthritis	'-	GCST011389	32723749	Kwon YC	12:111418869
rs11065898								5 x 10-8		0.216	1.11	'-	'-	SH2B3	Ankylosing spondylitis	ankylosing spondylitis	'-	GCST005529	23749187	Cortes A	12:111424771
rs3184504								4 x 10-10	(subset analysis)	NR	'-	'-	'-	ATXN2, SH2B3	Chronic inflammatory diseases (ankylosing spondylitis, Crohn's disease, psoriasis, primary sclerosing cholangitis, ulcerative colitis) (pleiotropy)	ankylosing spondylitis, psoriasis, ulcerative colitis, Crohn's disease, sclerosing cholangitis	'-	GCST005537	26974007	Ellinghaus D	12:111446804
rs77465633								4 x 10-9		NR	1.32	'-	[1.2-1.45]	ATXN2	Rheumatoid arthritis	rheumatoid arthritis	'-	GCST90013534	33310728	Ha E	12:111495741
rs11066188								9 x 10-10		NR	1.09	'-	'-	HECTD4	Celiac disease and Rheumatoid arthritis	rheumatoid arthritis, celiac disease	'-	GCST008644	26546613	Gutierrez-Achury J	12:112172910
rs11066301								4 x 10-8		NR	1.11	'-	[1.07-1.15]	PTPN11	Systemic seropositive rheumatic diseases (Systemic sclerosis or systemic lupus erythematosus or rheumatoid arthritis or idiopathic inflammatory myopathies)	systemic scleroderma, rheumatoid arthritis, myositis, systemic lupus erythematosus	'-	GCST007278	30573655	Acosta-Herrera M	12:112433568
rs16947122								5 x 10-9		NR	1.8634	'-	'-	FBXW8	Marginal zone lymphoma or rheumatoid arthritis	rheumatoid arthritis, marginal zone B-cell lymphoma	'-	GCST008726	31407831	Din L	12:116928726
rs757123								2 x 10-8		0.888	'-	'-	'-	MSI1	Rheumatoid arthritis	rheumatoid arthritis	'-	GCST007843	30891314	Saad MN	12:120363020
rs4963581								4 x 10-8		NR	1.09	'-	[1.06-1.12]	RN7SL38P, KNOP1P1	Rheumatoid arthritis	rheumatoid arthritis	'-	GCST90013534	33310728	Ha E	12:24660347
rs7313895								4 x 10-17	(subset analysis)	NR	'-	'-	'-	LRRK2	Chronic inflammatory diseases (ankylosing spondylitis, Crohn's disease, psoriasis, primary sclerosing cholangitis, ulcerative colitis) (pleiotropy)	ankylosing spondylitis, psoriasis, ulcerative colitis, Crohn's disease, sclerosing cholangitis	'-	GCST005537	26974007	Ellinghaus D	12:40350592
rs17466626								3 x 10-10		0.02	'-	'-	'-	LRRK2	Pediatric autoimmune diseases	autoimmune thyroid disease, Common variable immunodeficiency, type 1 diabetes mellitus, ankylosing spondylitis, psoriasis, celiac disease, ulcerative colitis, Crohn's disease, autoimmune disease, juvenile idiopathic arthritis, systemic lupus erythematosus	'-	GCST003097	26301688	Li YR	12:40366829
rs17095830								2 x 10-8		0.1	1.29	'-	[1.18-1.41]	ANO6	Ankylosing spondylitis	ankylosing spondylitis	'-	GCST001345	22138694	Lin Z	12:45381125
rs11168249								6 x 10-9	(subset analysis)	NR	'-	'-	'-	HDAC7	Chronic inflammatory diseases (ankylosing spondylitis, Crohn's disease, psoriasis, primary sclerosing cholangitis, ulcerative colitis) (pleiotropy)	ankylosing spondylitis, psoriasis, ulcerative colitis, Crohn's disease, sclerosing cholangitis	'-	GCST005537	26974007	Ellinghaus D	12:47814585
rs4760609								3 x 10-12		0.819	'-	'-	'-	SENP1, COL2A1	Rheumatoid arthritis	rheumatoid arthritis	'-	GCST007843	30891314	Saad MN	12:48021974
rs773125								1 x 10-10		0.65	1.09	'-	[1.06-1.12]	SUOX	Rheumatoid arthritis	rheumatoid arthritis	'-	GCST002318	24390342	Okada Y	12:56001170
rs1689510								4 x 10-9		0.31	'-	'-	'-	SUOX	Pediatric autoimmune diseases	autoimmune thyroid disease, Common variable immunodeficiency, type 1 diabetes mellitus, ankylosing spondylitis, psoriasis, celiac disease, ulcerative colitis, Crohn's disease, autoimmune disease, juvenile idiopathic arthritis, systemic lupus erythematosus	'-	GCST003097	26301688	Li YR	12:56002984
rs4622308	rs4622308	Anorexia nervosa						2 x 10-12		NR	1.09	'-	[1.07-1.12]	ERBB3, RPS26	Rheumatoid arthritis	rheumatoid arthritis	'-	GCST90013534	33310728	Ha E	12:56075401
rs1678542								9 x 10-8		0.37	1.12	'-	[NR]	KIF5A	Rheumatoid arthritis	rheumatoid arthritis	'-	GCST000232	18794853	Raychaudhuri S	12:57574932
rs1633360								7 x 10-8	(EA)	0.58	1.08	'-	[1.05-1.11]	OS9	Rheumatoid arthritis	rheumatoid arthritis	'-	GCST002318	24390342	Okada Y	12:57714269
rs1860545								3 x 10-17	(subset analysis)	NR	'-	'-	'-	TNFRSF1A	Chronic inflammatory diseases (ankylosing spondylitis, Crohn's disease, psoriasis, primary sclerosing cholangitis, ulcerative colitis) (pleiotropy)	ankylosing spondylitis, psoriasis, ulcerative colitis, Crohn's disease, sclerosing cholangitis	'-	GCST005537	26974007	Ellinghaus D	12:6337611
rs11616188								3 x 10-14	(subset analysis)	NR	'-	'-	'-	LTBR, SRP14P1	Chronic inflammatory diseases (ankylosing spondylitis, Crohn's disease, psoriasis, primary sclerosing cholangitis, ulcerative colitis) (pleiotropy)	ankylosing spondylitis, psoriasis, ulcerative colitis, Crohn's disease, sclerosing cholangitis	'-	GCST005537	26974007	Ellinghaus D	12:6393576
rs12817473								7 x 10-8		NR	'-	0.046 unit increase	NR	IFNG-AS1	Ulcerative colitis vs rheumatoid arthritis (ordinary least squares (OLS))	rheumatoid arthritis, ulcerative colitis	'-	GCST90016625	33686288	Peyrot WJ	12:68103628
rs11614178								2 x 10-34	(subset analysis)	NR	'-	'-	'-	IFNG-AS1	Chronic inflammatory diseases (ankylosing spondylitis, Crohn's disease, psoriasis, primary sclerosing cholangitis, ulcerative colitis) (pleiotropy)	ankylosing spondylitis, psoriasis, ulcerative colitis, Crohn's disease, sclerosing cholangitis	'-	GCST005537	26974007	Ellinghaus D	12:68114342
rs17085007								2 x 10-13	(subset analysis)	NR	'-	'-	'-	FGFR1OP2P1, RPS21P8	Chronic inflammatory diseases (ankylosing spondylitis, Crohn's disease, psoriasis, primary sclerosing cholangitis, ulcerative colitis) (pleiotropy)	ankylosing spondylitis, psoriasis, ulcerative colitis, Crohn's disease, sclerosing cholangitis	'-	GCST005537	26974007	Ellinghaus D	13:26957130
rs9603612								3 x 10-13	(same effect)	'-	1.0989	'-	[NR]	COG6	Systemic lupus erythematosus or rheumatoid arthritis	rheumatoid arthritis, systemic lupus erythematosus	'-	GCST003620	27193031	Márquez A	13:39760715
rs9532434								2 x 10-19		NR	0.89	'-	[0.87-0.91]	COG6	Rheumatoid arthritis	rheumatoid arthritis	'-	GCST90013534	33310728	Ha E	13:39781776
rs9603616								2 x 10-12		0.68	1.1	'-	[1.07-1.13]	CDKN2AIPNLP3, COG6	Rheumatoid arthritis	rheumatoid arthritis	'-	GCST002318	24390342	Okada Y	13:39793932
rs9603618								5 x 10-9		0.73	1.11111	'-	[1.08-1.15]	COG6, CDKN2AIPNLP3	Rheumatoid arthritis (ACPA-positive)	rheumatoid arthritis	'-	GCST006048	24532676	Kim K	13:39797240
rs941823								7 x 10-11	(subset analysis)	NR	'-	'-	'-	LINC00598	Chronic inflammatory diseases (ankylosing spondylitis, Crohn's disease, psoriasis, primary sclerosing cholangitis, ulcerative colitis) (pleiotropy)	ankylosing spondylitis, psoriasis, ulcerative colitis, Crohn's disease, sclerosing cholangitis	'-	GCST005537	26974007	Ellinghaus D	13:40439840
rs6561151								1 x 10-22	(subset analysis)	NR	'-	'-	'-	NRAD1	Chronic inflammatory diseases (ankylosing spondylitis, Crohn's disease, psoriasis, primary sclerosing cholangitis, ulcerative colitis) (pleiotropy)	ankylosing spondylitis, psoriasis, ulcerative colitis, Crohn's disease, sclerosing cholangitis	'-	GCST005537	26974007	Ellinghaus D	13:43910570
rs9516053								3 x 10-9	(AA)	NR	'-	'-	'-	GPC5	Rheumatoid arthritis	rheumatoid arthritis	'-	GCST006959	30423114	Laufer VA	13:92293631
rs9554587								9 x 10-10	(subset analysis)	NR	'-	'-	'-	CCR12P, UBAC2	Chronic inflammatory diseases (ankylosing spondylitis, Crohn's disease, psoriasis, primary sclerosing cholangitis, ulcerative colitis) (pleiotropy)	ankylosing spondylitis, psoriasis, ulcerative colitis, Crohn's disease, sclerosing cholangitis	'-	GCST005537	26974007	Ellinghaus D	13:99388400
rs9557321								6 x 10-8		'-	1.73	'-	[NR]	CLYBL	Rheumatoid arthritis (ACPA-negative)	rheumatoid arthritis	'-	GCST002357	24532677	Bossini-Castillo L	13:99868847
rs4264325								2 x 10-8		0.973	'-	'-	'-	TMEM179	Rheumatoid arthritis	rheumatoid arthritis	'-	GCST007843	30891314	Saad MN	14:104513149
rs2841269								2 x 10-16		'-	0.8	'-	[0.76-0.85]	CEP170B, PLD4	Rheumatoid arthritis	rheumatoid arthritis	'-	GCST011389	32723749	Kwon YC	14:104919812
rs2841275								2 x 10-19		NR	0.85	'-	[0.82-0.88]	CEP170B, PLD4	Rheumatoid arthritis	rheumatoid arthritis	'-	GCST90013534	33310728	Ha E	14:104921845
rs2841277								2 x 10-14		0.69	1.15	'-	[1.11-1.19]	CEP170B, PLD4	Rheumatoid arthritis	rheumatoid arthritis	'-	GCST001454	22446963	Okada Y	14:104924668
rs2582532								5 x 10-8	(East Asian)	0.73	1.18	'-	[1.11-1.25]	PLD4	Rheumatoid arthritis	rheumatoid arthritis	'-	GCST002318	24390342	Okada Y	14:104926500
rs8006884								7 x 10-10	(subset analysis)	NR	'-	'-	'-	FAM177A1, PPP2R3C	Chronic inflammatory diseases (ankylosing spondylitis, Crohn's disease, psoriasis, primary sclerosing cholangitis, ulcerative colitis) (pleiotropy)	ankylosing spondylitis, psoriasis, ulcerative colitis, Crohn's disease, sclerosing cholangitis	'-	GCST005537	26974007	Ellinghaus D	14:35094005
rs2145623								3 x 10-10	(subset analysis)	NR	'-	'-	'-	NFKBIA, PSMA6	Chronic inflammatory diseases (ankylosing spondylitis, Crohn's disease, psoriasis, primary sclerosing cholangitis, ulcerative colitis) (pleiotropy)	ankylosing spondylitis, psoriasis, ulcerative colitis, Crohn's disease, sclerosing cholangitis	'-	GCST005537	26974007	Ellinghaus D	14:35370030
rs111597524								5 x 10-9		'-	1.18	'-	[1.12-1.24]	PSMA6, NFKBIA	Rheumatoid arthritis	rheumatoid arthritis	'-	GCST011389	32723749	Kwon YC	14:35392594
rs3783782								2 x 10-9		0.09	1.14	'-	[1.09-1.18]	PRKCH	Rheumatoid arthritis	rheumatoid arthritis	'-	GCST002318	24390342	Okada Y	14:61473957
rs911263								3 x 10-8		0.72	1.11111	'-	[1.06-1.15]	RAD51B	Rheumatoid arthritis (ACPA-positive)	rheumatoid arthritis	'-	GCST006048	24532676	Kim K	14:68286876
rs1950897								1 x 10-13		NR	1.11	'-	[1.08-1.14]	RAD51B	Rheumatoid arthritis	rheumatoid arthritis	'-	GCST90013534	33310728	Ha E	14:68293424
rs194757								3 x 10-8		'-	0.86	'-	[0.82-0.91]	ZFP36L1, RNU6-921P	Rheumatoid arthritis	rheumatoid arthritis	'-	GCST011389	32723749	Kwon YC	14:68747134
rs3825568								6 x 10-12		NR	1.08	'-	[1.06-1.11]	ZFP36L1	Rheumatoid arthritis	rheumatoid arthritis	'-	GCST90013534	33310728	Ha E	14:68793871
rs1569328								2 x 10-9	(subset analysis)	NR	'-	'-	'-	FOS, U2	Chronic inflammatory diseases (ankylosing spondylitis, Crohn's disease, psoriasis, primary sclerosing cholangitis, ulcerative colitis) (pleiotropy)	ankylosing spondylitis, psoriasis, ulcerative colitis, Crohn's disease, sclerosing cholangitis	'-	GCST005537	26974007	Ellinghaus D	14:75275048
rs11624293								2 x 10-17	(subset analysis)	NR	'-	'-	'-	LINC01147	Chronic inflammatory diseases (ankylosing spondylitis, Crohn's disease, psoriasis, primary sclerosing cholangitis, ulcerative colitis) (pleiotropy)	ankylosing spondylitis, psoriasis, ulcerative colitis, Crohn's disease, sclerosing cholangitis	'-	GCST005537	26974007	Ellinghaus D	14:88022477
rs8043085								5 x 10-11		0.25	1.1713	'-	'-	RASGRP1	Rheumatoid arthritis (ACPA-positive)	rheumatoid arthritis	'-	GCST005568	23143596	Eyre S	15:38535939
rs8032939								5 x 10-24		NR	0.88	'-	[0.86-0.9]	RASGRP1	Rheumatoid arthritis	rheumatoid arthritis	'-	GCST90013534	33310728	Ha E	15:38541832
rs16967103								5 x 10-9	(subset analysis)	NR	'-	'-	'-	RASGRP1, LINC02694	Chronic inflammatory diseases (ankylosing spondylitis, Crohn's disease, psoriasis, primary sclerosing cholangitis, ulcerative colitis) (pleiotropy)	ankylosing spondylitis, psoriasis, ulcerative colitis, Crohn's disease, sclerosing cholangitis	'-	GCST005537	26974007	Ellinghaus D	15:38606989
rs148783236								1 x 10-13		NR	1.72414	'-	[1.72-1.72]	USP8	Ankylosing spondylitis	ankylosing spondylitis	'-	GCST007844	30946743	Li Z	15:50492819
rs17293632								1 x 10-16	(subset analysis)	NR	'-	'-	'-	SMAD3	Chronic inflammatory diseases (ankylosing spondylitis, Crohn's disease, psoriasis, primary sclerosing cholangitis, ulcerative colitis) (pleiotropy)	ankylosing spondylitis, psoriasis, ulcerative colitis, Crohn's disease, sclerosing cholangitis	'-	GCST005537	26974007	Ellinghaus D	15:67150258
rs35874463								1 x 10-11	(subset analysis)	NR	'-	'-	'-	SMAD3	Chronic inflammatory diseases (ankylosing spondylitis, Crohn's disease, psoriasis, primary sclerosing cholangitis, ulcerative colitis) (pleiotropy)	ankylosing spondylitis, psoriasis, ulcerative colitis, Crohn's disease, sclerosing cholangitis	'-	GCST005537	26974007	Ellinghaus D	15:67165360
rs72743477								8 x 10-11		0.21	'-	'-	'-	SMAD3	Pediatric autoimmune diseases	autoimmune thyroid disease, Common variable immunodeficiency, type 1 diabetes mellitus, ankylosing spondylitis, psoriasis, celiac disease, ulcerative colitis, Crohn's disease, autoimmune disease, juvenile idiopathic arthritis, systemic lupus erythematosus	'-	GCST003097	26301688	Li YR	15:67171953
rs8026898								4 x 10-19		0.21	1.15	'-	[1.11-1.18]	DRAIC	Rheumatoid arthritis	rheumatoid arthritis	'-	GCST002318	24390342	Okada Y	15:69699078
rs7170107								6 x 10-18		NR	1.15	'-	[1.11-1.18]	DRAIC	Rheumatoid arthritis	rheumatoid arthritis	'-	GCST90013534	33310728	Ha E	15:69718308
rs10152590								4 x 10-9	(conditional on rs7170107)	NR	'-	0.139 unit increase	[0.092-0.186]	DRAIC	Rheumatoid arthritis	rheumatoid arthritis	'-	GCST90013534	33310728	Ha E	15:69755777
rs8040585								2 x 10-8		'-	1.08	'-	[1.05-1.11]	IQGAP1	Rheumatoid arthritis	rheumatoid arthritis	'-	GCST010730	32868391	Leng RX	15:90483245
rs19989420								2 x 10-10		NR	1.12	'-	[1.08-1.16]	IQGAP1	Rheumatoid arthritis	rheumatoid arthritis	'-	GCST90013534	33310728	Ha E	15:90495652
rs11649613								3 x 10-10	(subset analysis)	NR	'-	'-	'-	CLEC16A, HNRNPCP4	Chronic inflammatory diseases (ankylosing spondylitis, Crohn's disease, psoriasis, primary sclerosing cholangitis, ulcerative colitis) (pleiotropy)	ankylosing spondylitis, psoriasis, ulcerative colitis, Crohn's disease, sclerosing cholangitis	'-	GCST005537	26974007	Ellinghaus D	16:11225500
rs367569								5 x 10-14	(subset analysis)	NR	'-	'-	'-	RMI2	Chronic inflammatory diseases (ankylosing spondylitis, Crohn's disease, psoriasis, primary sclerosing cholangitis, ulcerative colitis) (pleiotropy)	ankylosing spondylitis, psoriasis, ulcerative colitis, Crohn's disease, sclerosing cholangitis	'-	GCST005537	26974007	Ellinghaus D	16:11271643
rs7195296								3 x 10-13	(subset analysis)	NR	'-	'-	'-	LITAF, SNN	Chronic inflammatory diseases (ankylosing spondylitis, Crohn's disease, psoriasis, primary sclerosing cholangitis, ulcerative colitis) (pleiotropy)	ankylosing spondylitis, psoriasis, ulcerative colitis, Crohn's disease, sclerosing cholangitis	'-	GCST005537	26974007	Ellinghaus D	16:11655918
rs7206670								4 x 10-9		NR	1.07	'-	[1.05-1.1]	TXNDC11	Rheumatoid arthritis	rheumatoid arthritis	'-	GCST90013534	33310728	Ha E	16:11740030
rs4780401								9 x 10-9	(EA)	0.59	1.09	'-	[1.06-1.13]	TXNDC11, ZC3H7A	Rheumatoid arthritis	rheumatoid arthritis	'-	GCST002318	24390342	Okada Y	16:11745470
rs2745106								2 x 10-8		0.904	'-	'-	'-	TELO2, PTX4	Rheumatoid arthritis	rheumatoid arthritis	'-	GCST007843	30891314	Saad MN	16:1491460
rs7404095								3 x 10-9	(subset analysis)	NR	'-	'-	'-	PRKCB	Chronic inflammatory diseases (ankylosing spondylitis, Crohn's disease, psoriasis, primary sclerosing cholangitis, ulcerative colitis) (pleiotropy)	ankylosing spondylitis, psoriasis, ulcerative colitis, Crohn's disease, sclerosing cholangitis	'-	GCST005537	26974007	Ellinghaus D	16:23853269
rs149041927								2 x 10-8		NR	0.91	'-	[0.88-0.94]	PRKCB	Rheumatoid arthritis	rheumatoid arthritis	'-	GCST90013534	33310728	Ha E	16:23859886
rs12598357								4 x 10-9		0.39	'-	'-	'-	NPIPB6, SBK1	Pediatric autoimmune diseases	autoimmune thyroid disease, Common variable immunodeficiency, type 1 diabetes mellitus, ankylosing spondylitis, psoriasis, celiac disease, ulcerative colitis, Crohn's disease, autoimmune disease, juvenile idiopathic arthritis, systemic lupus erythematosus	'-	GCST003097	26301688	Li YR	16:28329624
rs26528								3 x 10-29	(subset analysis)	NR	'-	'-	'-	IL27	Chronic inflammatory diseases (ankylosing spondylitis, Crohn's disease, psoriasis, primary sclerosing cholangitis, ulcerative colitis) (pleiotropy)	ankylosing spondylitis, psoriasis, ulcerative colitis, Crohn's disease, sclerosing cholangitis	'-	GCST005537	26974007	Ellinghaus D	16:28506388
rs11574938								5 x 10-14	(subset analysis)	NR	'-	'-	'-	ITGAL	Chronic inflammatory diseases (ankylosing spondylitis, Crohn's disease, psoriasis, primary sclerosing cholangitis, ulcerative colitis) (pleiotropy)	ankylosing spondylitis, psoriasis, ulcerative colitis, Crohn's disease, sclerosing cholangitis	'-	GCST005537	26974007	Ellinghaus D	16:30474072
rs12918327								3 x 10-8		NR	1.09	'-	[1.06-1.12]	ZNF689	Rheumatoid arthritis	rheumatoid arthritis	'-	GCST90013534	33310728	Ha E	16:30615295
rs1870293								1 x 10-10	(subset analysis)	NR	'-	'-	'-	SETD1A	Chronic inflammatory diseases (ankylosing spondylitis, Crohn's disease, psoriasis, primary sclerosing cholangitis, ulcerative colitis) (pleiotropy)	ankylosing spondylitis, psoriasis, ulcerative colitis, Crohn's disease, sclerosing cholangitis	'-	GCST005537	26974007	Ellinghaus D	16:30959620
rs61752717								2 x 10-12		NR	4.76	'-	[2.94–7.68]	MEFV	Ankylosing spondylitis	ankylosing spondylitis	'-	GCST007844	30946743	Li Z	16:3243407
rs77150043								6 x 10-9		0.23	'-	'-	'-	ADCY7	Pediatric autoimmune diseases	autoimmune thyroid disease, Common variable immunodeficiency, type 1 diabetes mellitus, ankylosing spondylitis, psoriasis, celiac disease, ulcerative colitis, Crohn's disease, autoimmune disease, juvenile idiopathic arthritis, systemic lupus erythematosus	'-	GCST003097	26301688	Li YR	16:50270338
rs117372389								8 x 10-11		0.02	'-	'-	'-	NKD1	Pediatric autoimmune diseases	autoimmune thyroid disease, Common variable immunodeficiency, type 1 diabetes mellitus, ankylosing spondylitis, psoriasis, celiac disease, ulcerative colitis, Crohn's disease, autoimmune disease, juvenile idiopathic arthritis, systemic lupus erythematosus	'-	GCST003097	26301688	Li YR	16:50634166
rs2357623								4 x 10-48	(subset analysis)	NR	'-	'-	'-	SNX20, NKD1	Chronic inflammatory diseases (ankylosing spondylitis, Crohn's disease, psoriasis, primary sclerosing cholangitis, ulcerative colitis) (pleiotropy)	ankylosing spondylitis, psoriasis, ulcerative colitis, Crohn's disease, sclerosing cholangitis	'-	GCST005537	26974007	Ellinghaus D	16:50660100
rs2066845								6 x 10-94	(subset analysis)	NR	'-	'-	'-	NOD2	Chronic inflammatory diseases (ankylosing spondylitis, Crohn's disease, psoriasis, primary sclerosing cholangitis, ulcerative colitis) (pleiotropy)	ankylosing spondylitis, psoriasis, ulcerative colitis, Crohn's disease, sclerosing cholangitis	'-	GCST005537	26974007	Ellinghaus D	16:50722629
rs2076756								5 x 10-13		NR	'-	0.06 unit decrease	NR	NOD2	Crohn's disease vs rheumatoid arthritis (ordinary least squares (OLS))	rheumatoid arthritis, Crohn's disease	'-	GCST90016610	33686288	Peyrot WJ	16:50722970
rs72796367								1 x 10-16	(subset analysis)	NR	'-	'-	'-	NOD2, CYLD-AS1	Chronic inflammatory diseases (ankylosing spondylitis, Crohn's disease, psoriasis, primary sclerosing cholangitis, ulcerative colitis) (pleiotropy)	ankylosing spondylitis, psoriasis, ulcerative colitis, Crohn's disease, sclerosing cholangitis	'-	GCST005537	26974007	Ellinghaus D	16:50728860
rs5743293								1 x 10-320	(subset analysis)	NR	'-	'-	'-	NOD2, CYLD-AS1	Chronic inflammatory diseases (ankylosing spondylitis, Crohn's disease, psoriasis, primary sclerosing cholangitis, ulcerative colitis) (pleiotropy)	ankylosing spondylitis, psoriasis, ulcerative colitis, Crohn's disease, sclerosing cholangitis	'-	GCST005537	26974007	Ellinghaus D	16:50729868
rs4602043								4 x 10-9	(AA)	NR	'-	'-	'-	RBFOX1	Rheumatoid arthritis	rheumatoid arthritis	'-	GCST006959	30423114	Laufer VA	16:5538688
rs1364229								2 x 10-10		NR	1.3459	'-	'-	'-	Marginal zone lymphoma or rheumatoid arthritis	rheumatoid arthritis, marginal zone B-cell lymphoma	'-	GCST008726	31407831	Din L	16:62594871
rs2292327								1 x 10-9		0.405	'-	'-	'-	NECAB2	Rheumatoid arthritis	rheumatoid arthritis	'-	GCST007843	30891314	Saad MN	16:83997047
rs35929052								2 x 10-9		NR	1.20482	'-	[1.14-1.28]	LINC02132	Systemic seropositive rheumatic diseases (Systemic sclerosis or systemic lupus erythematosus or rheumatoid arthritis or idiopathic inflammatory myopathies)	systemic scleroderma, rheumatoid arthritis, myositis, systemic lupus erythematosus	'-	GCST007278	30573655	Acosta-Herrera M	16:85960878
rs12932970								1 x 10-8	(subset analysis)	NR	'-	'-	'-	LINC02132	Chronic inflammatory diseases (ankylosing spondylitis, Crohn's disease, psoriasis, primary sclerosing cholangitis, ulcerative colitis) (pleiotropy)	ankylosing spondylitis, psoriasis, ulcerative colitis, Crohn's disease, sclerosing cholangitis	'-	GCST005537	26974007	Ellinghaus D	16:85970504
rs11117431								5 x 10-16	(subset analysis)	NR	'-	'-	'-	LINC02132	Chronic inflammatory diseases (ankylosing spondylitis, Crohn's disease, psoriasis, primary sclerosing cholangitis, ulcerative colitis) (pleiotropy)	ankylosing spondylitis, psoriasis, ulcerative colitis, Crohn's disease, sclerosing cholangitis	'-	GCST005537	26974007	Ellinghaus D	16:85981710
rs9927316								2 x 10-11		NR	0.91	'-	[0.89-0.94]	LINC01082, LINC02132	Rheumatoid arthritis	rheumatoid arthritis	'-	GCST90013534	33310728	Ha E	16:85982795
rs13330176								1 x 10-12		0.3	1.12	'-	[1.09-1.16]	LINC02132	Rheumatoid arthritis	rheumatoid arthritis	'-	GCST002318	24390342	Okada Y	16:85985481
rs10775412								3 x 10-19	(subset analysis)	NR	'-	'-	'-	KSR1	Chronic inflammatory diseases (ankylosing spondylitis, Crohn's disease, psoriasis, primary sclerosing cholangitis, ulcerative colitis) (pleiotropy)	ankylosing spondylitis, psoriasis, ulcerative colitis, Crohn's disease, sclerosing cholangitis	'-	GCST005537	26974007	Ellinghaus D	17:27542007
rs9797244								1 x 10-10	(subset analysis)	NR	'-	'-	'-	NOS2	Chronic inflammatory diseases (ankylosing spondylitis, Crohn's disease, psoriasis, primary sclerosing cholangitis, ulcerative colitis) (pleiotropy)	ankylosing spondylitis, psoriasis, ulcerative colitis, Crohn's disease, sclerosing cholangitis	'-	GCST005537	26974007	Ellinghaus D	17:27770105
rs2531875								1 x 10-10		0.367	1.12	'-	'-	LYRM9, NOS2	Ankylosing spondylitis	ankylosing spondylitis	'-	GCST005529	23749187	Cortes A	17:27821141
rs9889296								5 x 10-21	(subset analysis)	NR	'-	'-	'-	CCL2, LINC01989	Chronic inflammatory diseases (ankylosing spondylitis, Crohn's disease, psoriasis, primary sclerosing cholangitis, ulcerative colitis) (pleiotropy)	ankylosing spondylitis, psoriasis, ulcerative colitis, Crohn's disease, sclerosing cholangitis	'-	GCST005537	26974007	Ellinghaus D	17:34243528
rs1877030								1 x 10-8		NR	'-	0.102659 unit decrease	[0.068-0.138]	CDK12, NEUROD2	Rheumatoid arthritis	rheumatoid arthritis	'-	GCST006959	30423114	Laufer VA	17:39583908
rs59716545								3 x 10-13		NR	'-	0.103667 unit decrease	[0.066-0.141]	ZPBP2	Rheumatoid arthritis	rheumatoid arthritis	'-	GCST006959	30423114	Laufer VA	17:39875604
rs35736272								6 x 10-30	(subset analysis)	NR	'-	'-	'-	ZPBP2	Chronic inflammatory diseases (ankylosing spondylitis, Crohn's disease, psoriasis, primary sclerosing cholangitis, ulcerative colitis) (pleiotropy)	ankylosing spondylitis, psoriasis, ulcerative colitis, Crohn's disease, sclerosing cholangitis	'-	GCST005537	26974007	Ellinghaus D	17:39876427
rs2872507								3 x 10-9		0.47	'-	'-	'-	GSDMB, ZPBP2	Rheumatoid arthritis (ACPA-positive)	rheumatoid arthritis	'-	GCST005568	23143596	Eyre S	17:39884510
rs12936409								1 x 10-10		0.47	1.11	'-	[1.07-1.14]	GSDMB, ZPBP2	Rheumatoid arthritis (ACPA-positive)	rheumatoid arthritis	'-	GCST006048	24532676	Kim K	17:39887396
rs2305480								4 x 10-9		NR	'-	'-	'-	GSDMB	Rheumatoid arthritis	rheumatoid arthritis	'-	GCST005569	23143596	Eyre S	17:39905943
rs12942547								2 x 10-15	(subset analysis)	NR	'-	'-	'-	STAT3	Chronic inflammatory diseases (ankylosing spondylitis, Crohn's disease, psoriasis, primary sclerosing cholangitis, ulcerative colitis) (pleiotropy)	ankylosing spondylitis, psoriasis, ulcerative colitis, Crohn's disease, sclerosing cholangitis	'-	GCST005537	26974007	Ellinghaus D	17:42375526
rs12601925								6 x 10-9		0.86	2.15	'-	[1.66-2.78]	SMTNL2	Rheumatoid arthritis (rheumatoid factor and/or anti-cyclic citrullinated peptide seropositive)	rheumatoid arthritis, anti-citrullinated protein antibody seropositivity, rheumatoid factor seropositivity measurement	'-	GCST004174	28118524	Saxena R	17:4599900
rs9901869								6 x 10-15		0.516	1.14	'-	'-	NPEPPS, MRPL45P2	Ankylosing spondylitis	ankylosing spondylitis	'-	GCST005529	23749187	Cortes A	17:47497840
rs12943464								2 x 10-14	(subset analysis)	NR	'-	'-	'-	NPEPPS, KPNB1-DT	Chronic inflammatory diseases (ankylosing spondylitis, Crohn's disease, psoriasis, primary sclerosing cholangitis, ulcerative colitis) (pleiotropy)	ankylosing spondylitis, psoriasis, ulcerative colitis, Crohn's disease, sclerosing cholangitis	'-	GCST005537	26974007	Ellinghaus D	17:47612985
rs8070463								5 x 10-8		0.51	'-	'-	'-	TBKBP1, KPNB1	Ankylosing spondylitis	ankylosing spondylitis	'-	GCST001149	21743469	Evans DM	17:47691470
rs72634030								2 x 10-9		0.23	1.12	'-	[1.08-1.17]	RABEP1, NUP88	Rheumatoid arthritis	rheumatoid arthritis	'-	GCST002318	24390342	Okada Y	17:5369285
rs3853824								2 x 10-8	(subset analysis)	NR	'-	'-	'-	C17orf67	Chronic inflammatory diseases (ankylosing spondylitis, Crohn's disease, psoriasis, primary sclerosing cholangitis, ulcerative colitis) (pleiotropy)	ankylosing spondylitis, psoriasis, ulcerative colitis, Crohn's disease, sclerosing cholangitis	'-	GCST005537	26974007	Ellinghaus D	17:56803632
rs1292035								3 x 10-11	(subset analysis)	NR	'-	'-	'-	RPS6KB1	Chronic inflammatory diseases (ankylosing spondylitis, Crohn's disease, psoriasis, primary sclerosing cholangitis, ulcerative colitis) (pleiotropy)	ankylosing spondylitis, psoriasis, ulcerative colitis, Crohn's disease, sclerosing cholangitis	'-	GCST005537	26974007	Ellinghaus D	17:59912196
rs196941								8 x 10-10	(subset analysis)	NR	'-	'-	'-	ERN1	Chronic inflammatory diseases (ankylosing spondylitis, Crohn's disease, psoriasis, primary sclerosing cholangitis, ulcerative colitis) (pleiotropy)	ankylosing spondylitis, psoriasis, ulcerative colitis, Crohn's disease, sclerosing cholangitis	'-	GCST005537	26974007	Ellinghaus D	17:64069832
rs17780256								6 x 10-11	(subset analysis)	NR	'-	'-	'-	SLC39A11	Chronic inflammatory diseases (ankylosing spondylitis, Crohn's disease, psoriasis, primary sclerosing cholangitis, ulcerative colitis) (pleiotropy)	ankylosing spondylitis, psoriasis, ulcerative colitis, Crohn's disease, sclerosing cholangitis	'-	GCST005537	26974007	Ellinghaus D	17:72646784
rs11868709								7 x 10-11		0.714	'-	'-	'-	TMEM235	Rheumatoid arthritis	rheumatoid arthritis	'-	GCST007843	30891314	Saad MN	17:78232490
rs2847297								3 x 10-14		NR	0.91	'-	[0.89-0.94]	PTPN2	Rheumatoid arthritis	rheumatoid arthritis	'-	GCST90013534	33310728	Ha E	18:12797695
rs62097857								1 x 10-11	(subset analysis)	NR	'-	'-	'-	PTPN2	Chronic inflammatory diseases (ankylosing spondylitis, Crohn's disease, psoriasis, primary sclerosing cholangitis, ulcerative colitis) (pleiotropy)	ankylosing spondylitis, psoriasis, ulcerative colitis, Crohn's disease, sclerosing cholangitis	'-	GCST005537	26974007	Ellinghaus D	18:12857759
rs80209296								1 x 10-12		NR	1.14	'-	'-	PTPN2	Celiac disease and Rheumatoid arthritis	rheumatoid arthritis, celiac disease	'-	GCST008644	26546613	Gutierrez-Achury J	18:12860802
rs12968719								2 x 10-26	(subset analysis)	NR	'-	'-	'-	PTPN2	Chronic inflammatory diseases (ankylosing spondylitis, Crohn's disease, psoriasis, primary sclerosing cholangitis, ulcerative colitis) (pleiotropy)	ankylosing spondylitis, psoriasis, ulcerative colitis, Crohn's disease, sclerosing cholangitis	'-	GCST005537	26974007	Ellinghaus D	18:12879467
rs8083786								6 x 10-18		0.21	1.14	'-	[1.11-1.18]	PTPN2	Rheumatoid arthritis	rheumatoid arthritis	'-	GCST002318	24390342	Okada Y	18:12881362
rs8087252								7 x 10-9		0.865	'-	'-	'-	POLR3GP2, CTIF	Rheumatoid arthritis	rheumatoid arthritis	'-	GCST007843	30891314	Saad MN	18:48515384
rs2469434								9 x 10-10		0.4	1.07	'-	[1.05-1.10]	CD226	Rheumatoid arthritis	rheumatoid arthritis	'-	GCST002318	24390342	Okada Y	18:69876810
rs66504140								2 x 10-8	(subset analysis)	NR	'-	'-	'-	CD226	Chronic inflammatory diseases (ankylosing spondylitis, Crohn's disease, psoriasis, primary sclerosing cholangitis, ulcerative colitis) (pleiotropy)	ankylosing spondylitis, psoriasis, ulcerative colitis, Crohn's disease, sclerosing cholangitis	'-	GCST005537	26974007	Ellinghaus D	18:69894282
rs1943199								2 x 10-8		'-	1.94	'-	[NR]	LINC01898	Rheumatoid arthritis (ACPA-negative)	rheumatoid arthritis	'-	GCST002357	24532677	Bossini-Castillo L	18:75750899
rs56376587								4 x 10-9		NR	'-	0.0785 unit increase	[0.052-0.105]	NFATC1	Rheumatoid arthritis	rheumatoid arthritis	'-	GCST90018910	34594039	Sakaue S	18:79400235
rs74956615								2 x 10-22	(subset analysis)	NR	'-	'-	'-	RAVER1	Chronic inflammatory diseases (ankylosing spondylitis, Crohn's disease, psoriasis, primary sclerosing cholangitis, ulcerative colitis) (pleiotropy)	ankylosing spondylitis, psoriasis, ulcerative colitis, Crohn's disease, sclerosing cholangitis	'-	GCST005537	26974007	Ellinghaus D	19:10317045
rs7258015								3 x 10-8	(same effect)	'-	1.18	'-	[NR]	ICAM3	Systemic lupus erythematosus or rheumatoid arthritis	rheumatoid arthritis, systemic lupus erythematosus	'-	GCST003620	27193031	Márquez A	19:10338682
rs11085725								3 x 10-10		NR	1.13636	'-	[1.09-1.2]	TYK2	Systemic seropositive rheumatic diseases (Systemic sclerosis or systemic lupus erythematosus or rheumatoid arthritis or idiopathic inflammatory myopathies)	systemic scleroderma, rheumatoid arthritis, myositis, systemic lupus erythematosus	'-	GCST007278	30573655	Acosta-Herrera M	19:10351837
rs34536443								5 x 10-16	(EA)	0.95	1.46	'-	[1.33-1.60]	TYK2	Rheumatoid arthritis	rheumatoid arthritis	'-	GCST002318	24390342	Okada Y	19:10352442
rs35018800								5 x 10-12	(subset analysis)	NR	'-	'-	'-	TYK2	Chronic inflammatory diseases (ankylosing spondylitis, Crohn's disease, psoriasis, primary sclerosing cholangitis, ulcerative colitis) (pleiotropy)	ankylosing spondylitis, psoriasis, ulcerative colitis, Crohn's disease, sclerosing cholangitis	'-	GCST005537	26974007	Ellinghaus D	19:10354167
rs12720356								2 x 10-9	(subset analysis)	NR	'-	'-	'-	TYK2	Chronic inflammatory diseases (ankylosing spondylitis, Crohn's disease, psoriasis, primary sclerosing cholangitis, ulcerative colitis) (pleiotropy)	ankylosing spondylitis, psoriasis, ulcerative colitis, Crohn's disease, sclerosing cholangitis	'-	GCST005537	26974007	Ellinghaus D	19:10359299
rs35164067								3 x 10-10		0.796	1.14	'-	'-	CDC37	Ankylosing spondylitis	ankylosing spondylitis	'-	GCST005529	23749187	Cortes A	19:10414505
rs35074907								6 x 10-9	(subset analysis)	NR	'-	'-	'-	KEAP1	Chronic inflammatory diseases (ankylosing spondylitis, Crohn's disease, psoriasis, primary sclerosing cholangitis, ulcerative colitis) (pleiotropy)	ankylosing spondylitis, psoriasis, ulcerative colitis, Crohn's disease, sclerosing cholangitis	'-	GCST005537	26974007	Ellinghaus D	19:10489742
rs147622113								9 x 10-10	(EA)	0.03	'-	0.38854 unit decrease	[0.26-0.51]	ILF3	Rheumatoid arthritis	rheumatoid arthritis	'-	GCST006959	30423114	Laufer VA	19:10661265
rs2024092								2 x 10-18	(subset analysis)	NR	'-	'-	'-	SBNO2	Chronic inflammatory diseases (ankylosing spondylitis, Crohn's disease, psoriasis, primary sclerosing cholangitis, ulcerative colitis) (pleiotropy)	ankylosing spondylitis, psoriasis, ulcerative colitis, Crohn's disease, sclerosing cholangitis	'-	GCST005537	26974007	Ellinghaus D	19:1124032
rs72977586								4 x 10-9	(subset analysis)	NR	'-	'-	'-	STK11	Chronic inflammatory diseases (ankylosing spondylitis, Crohn's disease, psoriasis, primary sclerosing cholangitis, ulcerative colitis) (pleiotropy)	ankylosing spondylitis, psoriasis, ulcerative colitis, Crohn's disease, sclerosing cholangitis	'-	GCST005537	26974007	Ellinghaus D	19:1186317
rs77331626								7 x 10-24		0.71	1.21	'-	[1.17-1.26]	DDA1, ANO8	Rheumatoid arthritis	rheumatoid arthritis	'-	GCST002318	24390342	Okada Y	19:17323284
rs4802307								2 x 10-11	(subset analysis)	NR	'-	'-	'-	PPP5C, HIF3A	Chronic inflammatory diseases (ankylosing spondylitis, Crohn's disease, psoriasis, primary sclerosing cholangitis, ulcerative colitis) (pleiotropy)	ankylosing spondylitis, psoriasis, ulcerative colitis, Crohn's disease, sclerosing cholangitis	'-	GCST005537	26974007	Ellinghaus D	19:46346549
rs679574								1 x 10-17	(subset analysis)	NR	'-	'-	'-	FUT2	Chronic inflammatory diseases (ankylosing spondylitis, Crohn's disease, psoriasis, primary sclerosing cholangitis, ulcerative colitis) (pleiotropy)	ankylosing spondylitis, psoriasis, ulcerative colitis, Crohn's disease, sclerosing cholangitis	'-	GCST005537	26974007	Ellinghaus D	19:48702851
rs602662								5 x 10-8		0.49	'-	'-	'-	FUT2	Pediatric autoimmune diseases	autoimmune thyroid disease, Common variable immunodeficiency, type 1 diabetes mellitus, ankylosing spondylitis, psoriasis, celiac disease, ulcerative colitis, Crohn's disease, autoimmune disease, juvenile idiopathic arthritis, systemic lupus erythematosus	'-	GCST003097	26301688	Li YR	19:48703728
rs76246107								3 x 10-8		NR	1.28	'-	[1.14-1.43]	PRR12	Systemic seropositive rheumatic diseases (Systemic sclerosis or systemic lupus erythematosus or rheumatoid arthritis or idiopathic inflammatory myopathies)	systemic scleroderma, rheumatoid arthritis, myositis, systemic lupus erythematosus	'-	GCST007278	30573655	Acosta-Herrera M	19:49618017
rs10209110								1 x 10-8		0.51	1.11161	'-	'-	AFF3	Rheumatoid arthritis	rheumatoid arthritis	'-	GCST005569	23143596	Eyre S	2:100056230
rs11123810								7 x 10-12		NR	0.91	'-	'-	AFF3	Celiac disease and Rheumatoid arthritis	rheumatoid arthritis, celiac disease	'-	GCST008644	26546613	Gutierrez-Achury J	2:100142823
rs11123811								2 x 10-18		NR	1.1	'-	[1.08-1.13]	AFF3	Rheumatoid arthritis	rheumatoid arthritis	'-	GCST90013534	33310728	Ha E	2:100143710
rs13415465								7 x 10-11		0.64	1.11796	'-	'-	AFF3	Rheumatoid arthritis	rheumatoid arthritis	'-	GCST009877	30572963	Márquez A	2:100147542
rs6712515	rs6712515	Cognitive ability, years of educational attainment or schizophrenia (pleiotropy)						2 x 10-11		NR	'-	'-	'-	AFF3	Rheumatoid arthritis (ACPA-positive)	rheumatoid arthritis	'-	GCST005568	23143596	Eyre S	2:100190052
rs11676922	rs6712515	Cognitive ability, years of educational attainment or schizophrenia (pleiotropy)						1 x 10-14		0.46	1.12	'-	[NR]	AFF3	Rheumatoid arthritis	rheumatoid arthritis	'-	GCST000679	20453842	Stahl EA	2:100190478
rs9653442	rs6712515	Cognitive ability, years of educational attainment or schizophrenia (pleiotropy)						2 x 10-18		0.46	1.11	'-	[1.09-1.14]	LINC01104	Rheumatoid arthritis	rheumatoid arthritis	'-	GCST002318	24390342	Okada Y	2:100208905
rs4851529								1 x 10-14	(subset analysis)	NR	'-	'-	'-	IL1R1, IL1R2	Chronic inflammatory diseases (ankylosing spondylitis, Crohn's disease, psoriasis, primary sclerosing cholangitis, ulcerative colitis) (pleiotropy)	ankylosing spondylitis, psoriasis, ulcerative colitis, Crohn's disease, sclerosing cholangitis	'-	GCST005537	26974007	Ellinghaus D	2:102030838
rs871656								1 x 10-9	(subset analysis)	NR	'-	'-	'-	IL1R1	Chronic inflammatory diseases (ankylosing spondylitis, Crohn's disease, psoriasis, primary sclerosing cholangitis, ulcerative colitis) (pleiotropy)	ankylosing spondylitis, psoriasis, ulcerative colitis, Crohn's disease, sclerosing cholangitis	'-	GCST005537	26974007	Ellinghaus D	2:102154822
rs12987977								3 x 10-17	(subset analysis)	NR	'-	'-	'-	IL18R1	Chronic inflammatory diseases (ankylosing spondylitis, Crohn's disease, psoriasis, primary sclerosing cholangitis, ulcerative colitis) (pleiotropy)	ankylosing spondylitis, psoriasis, ulcerative colitis, Crohn's disease, sclerosing cholangitis	'-	GCST005537	26974007	Ellinghaus D	2:102358876
rs2075184								9 x 10-8		0.23	'-	'-	'-	SLC9A4, IL18RAP	Pediatric autoimmune diseases	autoimmune thyroid disease, Common variable immunodeficiency, type 1 diabetes mellitus, ankylosing spondylitis, psoriasis, celiac disease, ulcerative colitis, Crohn's disease, autoimmune disease, juvenile idiopathic arthritis, systemic lupus erythematosus	'-	GCST003097	26301688	Li YR	2:102464132
rs6732565								9 x 10-9	(EA)	0.62	1.1	'-	[1.07-1.14]	ACOXL	Rheumatoid arthritis	rheumatoid arthritis	'-	GCST002318	24390342	Okada Y	2:110850255
rs11691685								5 x 10-8	(subset analysis)	NR	'-	'-	'-	TEX41	Chronic inflammatory diseases (ankylosing spondylitis, Crohn's disease, psoriasis, primary sclerosing cholangitis, ulcerative colitis) (pleiotropy)	ankylosing spondylitis, psoriasis, ulcerative colitis, Crohn's disease, sclerosing cholangitis	'-	GCST005537	26974007	Ellinghaus D	2:144724260
rs12617656								2 x 10-21	(ACPA+ cases vs. all controls)	0.338	1.557	'-	[NR]	DPP4	Rheumatoid arthritis	rheumatoid arthritis	'-	GCST002433	24782177	Jiang L	2:161994637
rs2111485								3 x 10-13	(subset analysis)	NR	'-	'-	'-	IFIH1, FAP	Chronic inflammatory diseases (ankylosing spondylitis, Crohn's disease, psoriasis, primary sclerosing cholangitis, ulcerative colitis) (pleiotropy)	ankylosing spondylitis, psoriasis, ulcerative colitis, Crohn's disease, sclerosing cholangitis	'-	GCST005537	26974007	Ellinghaus D	2:162254026
rs35667974								5 x 10-10	(subset analysis)	NR	'-	'-	'-	IFIH1	Chronic inflammatory diseases (ankylosing spondylitis, Crohn's disease, psoriasis, primary sclerosing cholangitis, ulcerative colitis) (pleiotropy)	ankylosing spondylitis, psoriasis, ulcerative colitis, Crohn's disease, sclerosing cholangitis	'-	GCST005537	26974007	Ellinghaus D	2:162268127
rs3747517								2 x 10-9	(subset analysis)	NR	'-	'-	'-	IFIH1	Chronic inflammatory diseases (ankylosing spondylitis, Crohn's disease, psoriasis, primary sclerosing cholangitis, ulcerative colitis) (pleiotropy)	ankylosing spondylitis, psoriasis, ulcerative colitis, Crohn's disease, sclerosing cholangitis	'-	GCST005537	26974007	Ellinghaus D	2:162272314
rs72871627								1 x 10-8	(subset analysis)	NR	'-	'-	'-	IFIH1	Chronic inflammatory diseases (ankylosing spondylitis, Crohn's disease, psoriasis, primary sclerosing cholangitis, ulcerative colitis) (pleiotropy)	ankylosing spondylitis, psoriasis, ulcerative colitis, Crohn's disease, sclerosing cholangitis	'-	GCST005537	26974007	Ellinghaus D	2:162280432
rs12615545								1 x 10-9		0.421	1.12	'-	'-	LINC01934	Ankylosing spondylitis	ankylosing spondylitis	'-	GCST005529	23749187	Cortes A	2:181183725
rs16867384								6 x 10-9		NR	1.1	'-	'-	LINC01934	Celiac disease and Rheumatoid arthritis	rheumatoid arthritis, celiac disease	'-	GCST008644	26546613	Gutierrez-Achury J	2:181246479
rs10931468								1 x 10-8		0.128	1.14525	'-	'-	NAB1	Rheumatoid arthritis	rheumatoid arthritis	'-	GCST009877	30572963	Márquez A	2:190673836
rs744600								7 x 10-11		NR	1.13636	'-	[1.09-1.18]	NAB1	Systemic seropositive rheumatic diseases (Systemic sclerosis or systemic lupus erythematosus or rheumatoid arthritis or idiopathic inflammatory myopathies)	systemic scleroderma, rheumatoid arthritis, myositis, systemic lupus erythematosus	'-	GCST007278	30573655	Acosta-Herrera M	2:190700031
rs6749371								7 x 10-11		NR	0.84	'-	'-	STAT4	Celiac disease and Rheumatoid arthritis	rheumatoid arthritis, celiac disease	'-	GCST008644	26546613	Gutierrez-Achury J	2:191037458
rs11893432								2 x 10-11		NR	'-	'-	'-	STAT4	Rheumatoid arthritis (ACPA-positive)	rheumatoid arthritis	'-	GCST005568	23143596	Eyre S	2:191057148
rs13426947								4 x 10-17		0.2	1.17	'-	[1.13-1.21]	STAT4	Rheumatoid arthritis (ACPA-positive)	rheumatoid arthritis	'-	GCST006048	24532676	Kim K	2:191068528
rs13389408								3 x 10-17		NR	1.27	'-	[1.20-1.34]	STAT4	Systemic seropositive rheumatic diseases (Systemic sclerosis or systemic lupus erythematosus or rheumatoid arthritis or idiopathic inflammatory myopathies)	systemic scleroderma, rheumatoid arthritis, myositis, systemic lupus erythematosus	'-	GCST007278	30573655	Acosta-Herrera M	2:191068557
rs11889341								4 x 10-30		NR	1.16	'-	[1.13-1.19]	STAT4	Rheumatoid arthritis	rheumatoid arthritis	'-	GCST90013534	33310728	Ha E	2:191079016
rs10553577								1 x 10-9		0.319629	1.1576	'-	[1.10455337-1.213196202]	STAT4	Rheumatoid arthritis	rheumatoid arthritis	'-	GCST90013684	32514122	Ishigaki K	2:191090464
rs7574865								9 x 10-8		0.227	1.11453	'-	'-	STAT4	Rheumatoid arthritis	rheumatoid arthritis	'-	GCST009877	30572963	Márquez A	2:191099907
rs10181656								2 x 10-13		NR	'-	'-	'-	STAT4	Rheumatoid arthritis	rheumatoid arthritis	'-	GCST005569	23143596	Eyre S	2:191105153
rs10174238								3 x 10-42		NR	1.36986	'-	[1.25-1.49]	STAT4	Systemic seropositive rheumatic diseases (Systemic sclerosis or systemic lupus erythematosus or rheumatoid arthritis or idiopathic inflammatory myopathies)	systemic scleroderma, rheumatoid arthritis, myositis, systemic lupus erythematosus	'-	GCST007278	30573655	Acosta-Herrera M	2:191108308
rs770667								2 x 10-8		'-	1.08	'-	[1.05-1.11]	BOLL	Rheumatoid arthritis	rheumatoid arthritis	'-	GCST010730	32868391	Leng RX	2:197748584
rs6752643								3 x 10-9		0.956	'-	'-	'-	PLCL1	Rheumatoid arthritis	rheumatoid arthritis	'-	GCST007843	30891314	Saad MN	2:198259003
rs17229679								3 x 10-17	(subset analysis)	NR	'-	'-	'-	'-	Chronic inflammatory diseases (ankylosing spondylitis, Crohn's disease, psoriasis, primary sclerosing cholangitis, ulcerative colitis) (pleiotropy)	ankylosing spondylitis, psoriasis, ulcerative colitis, Crohn's disease, sclerosing cholangitis	'-	GCST005537	26974007	Ellinghaus D	2:198696033
rs6434978								1 x 10-10	(subset analysis)	NR	'-	'-	'-	'-	Chronic inflammatory diseases (ankylosing spondylitis, Crohn's disease, psoriasis, primary sclerosing cholangitis, ulcerative colitis) (pleiotropy)	ankylosing spondylitis, psoriasis, ulcerative colitis, Crohn's disease, sclerosing cholangitis	'-	GCST005537	26974007	Ellinghaus D	2:198702963
rs1405108								8 x 10-8	(subset analysis)	NR	'-	'-	'-	'-	Chronic inflammatory diseases (ankylosing spondylitis, Crohn's disease, psoriasis, primary sclerosing cholangitis, ulcerative colitis) (pleiotropy)	ankylosing spondylitis, psoriasis, ulcerative colitis, Crohn's disease, sclerosing cholangitis	'-	GCST005537	26974007	Ellinghaus D	2:198880294
rs3731714								7 x 10-9		NR	1.155	'-	'-	CASP10	Chronic lymphocytic leukemia or rheumatoid arthritis	rheumatoid arthritis, chronic lymphocytic leukemia	'-	GCST008724	31407831	Din L	2:201196097
rs6715284								2 x 10-9		0.1	1.15	'-	[1.10-1.20]	FLACC1	Rheumatoid arthritis	rheumatoid arthritis	'-	GCST002318	24390342	Okada Y	2:201289674
rs1980422								2 x 10-17		NR	1.14	'-	'-	CD28, KRT18P39	Celiac disease and Rheumatoid arthritis	rheumatoid arthritis, celiac disease	'-	GCST008644	26546613	Gutierrez-Achury J	2:203745673
rs7426056								1 x 10-20	(subset analysis)	NR	'-	'-	'-	CD28, KRT18P39	Chronic inflammatory diseases (ankylosing spondylitis, Crohn's disease, psoriasis, primary sclerosing cholangitis, ulcerative colitis) (pleiotropy)	ankylosing spondylitis, psoriasis, ulcerative colitis, Crohn's disease, sclerosing cholangitis	'-	GCST005537	26974007	Ellinghaus D	2:203747335
rs2558210								8 x 10-12	(conditional on rs3087243)	NR	'-	0.082 unit increase	[0.058-0.106]	NPM1P33, KRT18P39	Rheumatoid arthritis	rheumatoid arthritis	'-	GCST90013534	33310728	Ha E	2:203771467
rs231735								6 x 10-9		0.51	1.17	'-	[1.11-1.23]	CTLA4, RNU6-474P	Rheumatoid arthritis	rheumatoid arthritis	'-	GCST000420	19503088	Gregersen PK	2:203829153
rs11306716								3 x 10-12	(subset analysis)	NR	'-	'-	'-	CTLA4, RNU6-474P	Chronic inflammatory diseases (ankylosing spondylitis, Crohn's disease, psoriasis, primary sclerosing cholangitis, ulcerative colitis) (pleiotropy)	ankylosing spondylitis, psoriasis, ulcerative colitis, Crohn's disease, sclerosing cholangitis	'-	GCST005537	26974007	Ellinghaus D	2:203843041
rs3087243								3 x 10-25		0.6	1.14	'-	[1.11-1.17]	ICOS, CTLA4	Rheumatoid arthritis	rheumatoid arthritis	'-	GCST002318	24390342	Okada Y	2:203874196
rs11571302								4 x 10-8		0.52	1.12537	'-	'-	ICOS, CTLA4	Rheumatoid arthritis (ACPA-positive)	rheumatoid arthritis	'-	GCST005568	23143596	Eyre S	2:203878211
rs11676348								2 x 10-11	(subset analysis)	NR	'-	'-	'-	CXCR1, CXCR2	Chronic inflammatory diseases (ankylosing spondylitis, Crohn's disease, psoriasis, primary sclerosing cholangitis, ulcerative colitis) (pleiotropy)	ankylosing spondylitis, psoriasis, ulcerative colitis, Crohn's disease, sclerosing cholangitis	'-	GCST005537	26974007	Ellinghaus D	2:218145423
rs7556897								8 x 10-12	(subset analysis)	NR	'-	'-	'-	CCL20, SNRPGP8	Chronic inflammatory diseases (ankylosing spondylitis, Crohn's disease, psoriasis, primary sclerosing cholangitis, ulcerative colitis) (pleiotropy)	ankylosing spondylitis, psoriasis, ulcerative colitis, Crohn's disease, sclerosing cholangitis	'-	GCST005537	26974007	Ellinghaus D	2:227795396
rs12694846								5 x 10-15	(subset analysis)	NR	'-	'-	'-	SP140	Chronic inflammatory diseases (ankylosing spondylitis, Crohn's disease, psoriasis, primary sclerosing cholangitis, ulcerative colitis) (pleiotropy)	ankylosing spondylitis, psoriasis, ulcerative colitis, Crohn's disease, sclerosing cholangitis	'-	GCST005537	26974007	Ellinghaus D	2:230283413
rs35300242								5 x 10-67	(subset analysis)	NR	'-	'-	'-	ATG16L1	Chronic inflammatory diseases (ankylosing spondylitis, Crohn's disease, psoriasis, primary sclerosing cholangitis, ulcerative colitis) (pleiotropy)	ankylosing spondylitis, psoriasis, ulcerative colitis, Crohn's disease, sclerosing cholangitis	'-	GCST005537	26974007	Ellinghaus D	2:233260144
rs3792109								2 x 10-16		NR	'-	0.068 unit increase	NR	SCARNA5, ATG16L1	Crohn's disease vs rheumatoid arthritis (ordinary least squares (OLS))	rheumatoid arthritis, Crohn's disease	'-	GCST90016610	33686288	Peyrot WJ	2:233275771
rs36001488								8 x 10-11		0.48	'-	'-	'-	ATG16L1	Pediatric autoimmune diseases	autoimmune thyroid disease, Common variable immunodeficiency, type 1 diabetes mellitus, ankylosing spondylitis, psoriasis, celiac disease, ulcerative colitis, Crohn's disease, autoimmune disease, juvenile idiopathic arthritis, systemic lupus erythematosus	'-	GCST003097	26301688	Li YR	2:233276621
rs4676410								1 x 10-8		0.209	1.13	'-	'-	GPR35	Ankylosing spondylitis	ankylosing spondylitis	'-	GCST005529	23749187	Cortes A	2:240624322
[truncated: 380 more rows]

[truncated: 5 more sheets: Rheum. Arthritis haplotypes, Scleroderma_EFO_0000717, Scleroderma haplotypes, Sjogren_EFO_0000699, Sjogren haplotypes]
